# Supplementary material for: Diethyl 4-[5-(4-chloro­phen­yl)-1H-pyrazol-4-yl]-2,6-dimethyl-1,4-dihydro­pyridine-3,5-dicarboxyl­ate
Source: Acta Crystallogr Sect E Struct Rep Online. 2012 Apr 4;68(Pt 5):o1289–90. doi: 10.1107/S160053681201344X (PMC3344438; doi:10.1107/S160053681201344X)
Supplement: Supplementary file 1 [file e-68-o1289-sup1.cif]

##############################################################################
#                                                                            #
# This CIF contains the data in a paper accepted for publication in          #
# Acta Crystallographica Section E. It conforms to the requirements of       #
# Notes for Authors for Acta Crystallographica Section E, and has been       #
# peer reviewed under the auspices of the IUCr Commission on Journals.       #
#                                                                            #
# Full details of the Crystallographic Information File format               #
# are given in the paper "The Crystallographic Information File (CIF):       #
# a New Standard Archive File for Crystallography" by S. R. Hall, F. H.      #
# Allen and I. D. Brown [Acta Cryst. (1991), A47, 655-685].                  #
#                                                                            #
# The current version of the core CIF dictionary is obtainable from          #
# ftp://ftp.iucr.org/pub/cif_core.dic.                                       #
#                                                                            #
# Software is freely available for graphical display of the structure(s)     #
# in this CIF. For information consult the CIF software page                 #
# http://www.iucr.org/resources/cif/software.                                #
#                                                                            #
# This file may be used for bona fide research purposes within the           #
# scientific community so long as proper attribution is given to the journal # 
# article from which it was obtained.                                        #
#                                                                            #
##############################################################################
data_global
_audit_creation_method     'form.cif (version 2.0)'
_journal_data_validation_number     ?
_journal_date_recd_electronic     2012-03-26
_journal_date_accepted     2012-03-28
_journal_name_full     'Acta Crystallographica, Section E'
_journal_year     2012
_journal_volume     68
_journal_issue      5
_journal_page_first     o1289
_journal_page_last     o1290
_journal_paper_category     QO
_journal_paper_doi     10.1107/S160053681201344X
_journal_coeditor_code     IS5103
_publ_contact_author_name     'Prof. Fun, Hoong-Kun'
_publ_contact_author_address
;
      X-ray Crystallography Unit
      School of Physics
      Universiti Sains Malaysia
      11800 USM, Penang
      MALAYSIA
;
_publ_contact_author_email     'hkfun@usm.my'
_publ_contact_author_fax     '604 6579150'
_publ_contact_author_phone     '604 6533652'
_publ_section_title
;\
Diethyl
4-[5-(4-chlorophenyl)-1<i>H</i>-pyrazol-4-yl]-2,6-dimethyl-1,4-\
dihydropyridine-3,5-dicarboxylate
;
loop_
    _publ_author_name
    _publ_author_footnote
    _publ_author_address
    'Hoong-Kun Fun'
;
      Thomson Reuters ResearcherID: A-3561-2009.
;
;
      X-ray Crystallography Unit
      School of Physics
      Universiti Sains Malaysia
      11800 USM, Penang
      Malaysia
;
    'Wan-Sin Loh'
;
      Thomson Reuters ResearcherID: C-7581-2009.
;
;
      X-ray Crystallography Unit
      School of Physics
      Universiti Sains Malaysia
      11800 USM, Penang
      Malaysia
;
    'A. M. Vijesh'
;
Additional address: SeQuent Scientific Ltd, No. 120 A & B
                    Industrial Area, Baikampady,
                    New Mangalore 575 011,
                    Karnataka, India.
;
;
     Department of Chemistry
     National Institute of Technology-Karnataka
     Surathkal, Mangalore 575 025
     India
;
    'Arun M. Isloor' ?
;
     Department of Chemistry
     National Institute of Technology-Karnataka
     Surathkal, Mangalore 575 025
     India
;
    'Shridhar Malladi' ?
;
     Department of Chemistry
     National Institute of Technology-Karnataka
     Surathkal, Mangalore 575 025
     India
;
data_I
_audit_creation_method     SHELXL-97
_chemical_name_systematic
;
Diethyl 4-[5-(4-chlorophenyl)-1<i>H</i>-pyrazol-4-yl]-2,6-dimethyl-1,4-
dihydropyridine-3,5-dicarboxylate
;
_chemical_name_common     ?
_chemical_formula_moiety     'C22 H24 Cl N3 O4'
_chemical_formula_sum     'C22 H24 Cl N3 O4'
_chemical_formula_iupac     'C22 H24 Cl N3 O4'
_chemical_formula_weight     429.89
_chemical_melting_point     ?
_symmetry_cell_setting     triclinic
_symmetry_space_group_name_H-M     'P -1'
_symmetry_space_group_name_Hall     '-P 1'
loop_
    _symmetry_equiv_pos_as_xyz
    'x, y, z'
    '-x, -y, -z'
_cell_length_a     8.5210(5)
_cell_length_b     10.7809(6)
_cell_length_c     11.2707(7)
_cell_angle_alpha     90.4110(10)
_cell_angle_beta     97.2050(10)
_cell_angle_gamma     94.2100(10)
_cell_volume     1024.28(10)
_cell_formula_units_Z     2
_cell_measurement_reflns_used     7118
_cell_measurement_theta_min     2.42
_cell_measurement_theta_max     32.59
_cell_measurement_temperature     100.0(10)
_exptl_crystal_description     'block'
_exptl_crystal_colour     'colourless'
_exptl_crystal_size_max     0.38
_exptl_crystal_size_mid     0.18
_exptl_crystal_size_min     0.17
_exptl_crystal_density_diffrn     1.394
_exptl_crystal_density_meas     ?
_exptl_crystal_density_method     'not measured'
_exptl_crystal_F_000     452
_exptl_absorpt_coefficient_mu     0.222
_exptl_absorpt_correction_type     multi-scan
_exptl_absorpt_process_details     '(<i>SADABS</i>; Bruker, 2009)'
_exptl_absorpt_correction_T_min     0.9207
_exptl_absorpt_correction_T_max     0.9641
_exptl_special_details
;
The crystal was placed in the cold stream of an Oxford Cryosystems Cobra
open-flow nitrogen cryostat (Cosier & Glazer, 1986) operating at 100.0(1) K.
;
_diffrn_ambient_temperature     100.00(10)
_diffrn_radiation_type     MoK\a
_diffrn_radiation_wavelength     0.71073
_diffrn_radiation_source     'fine-focus sealed tube'
_diffrn_radiation_monochromator     graphite
_diffrn_measurement_device_type
;
Bruker SMART APEXII DUO CCD area-detector
;
_diffrn_measurement_method     '\f and \w scans'
_diffrn_detector_area_resol_mean     ?
_diffrn_reflns_number     17114
_diffrn_reflns_av_R_equivalents     0.0266
_diffrn_reflns_av_sigmaI/netI     0.0301
_diffrn_reflns_theta_min     1.82
_diffrn_reflns_theta_max     30.00
_diffrn_reflns_theta_full     30.00
_diffrn_measured_fraction_theta_max     0.988
_diffrn_measured_fraction_theta_full     0.988
_diffrn_reflns_limit_h_min     -11
_diffrn_reflns_limit_h_max     11
_diffrn_reflns_limit_k_min     -15
_diffrn_reflns_limit_k_max     15
_diffrn_reflns_limit_l_min     -15
_diffrn_reflns_limit_l_max     15
_diffrn_standards_number     0
_diffrn_standards_interval_count     .
_diffrn_standards_interval_time     .
_diffrn_standards_decay_%     ?
_refine_special_details
;
Refinement of <i>F</i>^2^ against ALL reflections. The weighted <i>R</i>-factor
<i>wR</i> and goodness of fit <i>S</i> are based on <i>F</i>^2^, conventional
<i>R</i>-factors <i>R</i> are based on <i>F</i>, with <i>F</i> set to zero for
negative <i>F</i>^2^. The threshold expression of <i>F</i>^2^ >
\s(<i>F</i>^2^) is used only for calculating <i>R</i>-factors(gt) <i>etc</i>.
and is not relevant to the choice of reflections for refinement.
<i>R</i>-factors based on <i>F</i>^2^ are statistically about twice as large
as those based on <i>F</i>, and <i>R</i>- factors based on ALL data will be
even larger.
;
_reflns_number_total     5885
_reflns_number_gt     5038
_reflns_threshold_expression     I>2\s(I)
_refine_ls_structure_factor_coef     Fsqd
_refine_ls_matrix_type     full
_refine_ls_R_factor_all     0.0457
_refine_ls_R_factor_gt     0.0382
_refine_ls_wR_factor_gt     0.1009
_refine_ls_wR_factor_ref     0.1073
_refine_ls_goodness_of_fit_ref     1.043
_refine_ls_restrained_S_all     1.043
_refine_ls_number_reflns     5885
_refine_ls_number_parameters     283
_refine_ls_number_restraints     0
_refine_ls_hydrogen_treatment     mixed
_refine_ls_weighting_scheme     calc
_refine_ls_weighting_details
         'calc w=1/[\s^2^(Fo^2^)+(0.0519P)^2^+0.4397P] where P=(Fo^2^+2Fc^2^)/3'
_atom_sites_solution_hydrogens     geom
_atom_sites_solution_primary     direct
_atom_sites_solution_secondary     difmap
_refine_ls_shift/su_max     0.001
_refine_ls_shift/su_mean     0.000
_refine_diff_density_max     0.438
_refine_diff_density_min     -0.294
_refine_ls_extinction_method     none
_refine_ls_extinction_coef     ?
loop_
    _atom_type_symbol
    _atom_type_description
    _atom_type_scat_dispersion_real
    _atom_type_scat_dispersion_imag
    _atom_type_scat_source
    'C' 'C' 0.0033 0.0016
                         'International Tables Vol C Tables 4.2.6.8 and 6.1.1.4'
    'H' 'H' 0.0000 0.0000
                         'International Tables Vol C Tables 4.2.6.8 and 6.1.1.4'
    'N' 'N' 0.0061 0.0033
                         'International Tables Vol C Tables 4.2.6.8 and 6.1.1.4'
    'O' 'O' 0.0106 0.0060
                         'International Tables Vol C Tables 4.2.6.8 and 6.1.1.4'
    'Cl' 'Cl' 0.1484 0.1585
                         'International Tables Vol C Tables 4.2.6.8 and 6.1.1.4'
_computing_data_collection     'APEX2 (Bruker, 2009)'
_computing_cell_refinement     'SAINT (Bruker, 2009)'
_computing_data_reduction     'SAINT (Bruker, 2009)'
_computing_structure_solution     'SHELXTL (Sheldrick, 2008)'
_computing_structure_refinement     'SHELXTL (Sheldrick, 2008)'
_computing_molecular_graphics     'SHELXTL (Sheldrick, 2008)'
_computing_publication_material
;
SHELXTL (Sheldrick, 2008) and PLATON (Spek, 2009)
;
loop_
    _atom_site_type_symbol
    _atom_site_label
    _atom_site_fract_x
    _atom_site_fract_y
    _atom_site_fract_z
    _atom_site_U_iso_or_equiv
    _atom_site_adp_type
    _atom_site_calc_flag
    _atom_site_refinement_flags
    _atom_site_occupancy
    _atom_site_symmetry_multiplicity
    _atom_site_disorder_assembly
    _atom_site_disorder_group
    Cl Cl1 0.40990(4) 0.46308(3) 0.70565(3) 0.02708(9) Uani d . 1 1 . .
    O O1 -0.04200(12) 0.49719(9) 0.17848(9) 0.0248(2) Uani d . 1 1 . .
    O O2 -0.23718(10) 0.49196(8) 0.02494(8) 0.01812(18) Uani d . 1 1 . .
    O O3 -0.12624(10) 0.84126(8) 0.44891(7) 0.01690(17) Uani d . 1 1 . .
    O O4 -0.34579(10) 0.94038(8) 0.39174(8) 0.01770(17) Uani d . 1 1 . .
    N N1 0.32527(12) 0.89803(9) 0.27948(9) 0.01440(19) Uani d . 1 1 . .
    N N2 0.26859(12) 0.96583(10) 0.18490(9) 0.01621(19) Uani d . 1 1 . .
    N N3 -0.24741(11) 0.87179(9) 0.03539(9) 0.01423(19) Uani d . 1 1 . .
    C C1 0.36646(14) 0.76773(12) 0.50778(10) 0.0169(2) Uani d . 1 1 . .
    H H1A 0.4078 0.8501 0.5120 0.020 Uiso calc R 1 1 . .
    C C2 0.41253(14) 0.68690(12) 0.59919(11) 0.0197(2) Uani d . 1 1 . .
    H H2A 0.4850 0.7149 0.6642 0.024 Uiso calc R 1 1 . .
    C C3 0.34984(14) 0.56477(12) 0.59271(11) 0.0192(2) Uani d . 1 1 . .
    C C4 0.24000(15) 0.52106(12) 0.49769(12) 0.0213(2) Uani d . 1 1 . .
    H H4A 0.1967 0.4392 0.4955 0.026 Uiso calc R 1 1 . .
    C C5 0.19539(14) 0.60170(12) 0.40547(11) 0.0184(2) Uani d . 1 1 . .
    H H5A 0.1232 0.5729 0.3406 0.022 Uiso calc R 1 1 . .
    C C6 0.25797(13) 0.72537(11) 0.40942(10) 0.0139(2) Uani d . 1 1 . .
    C C7 0.21629(13) 0.80907(10) 0.31024(10) 0.0126(2) Uani d . 1 1 . .
    C C8 0.11965(13) 0.91862(11) 0.15670(10) 0.0156(2) Uani d . 1 1 . .
    H H8A 0.0501 0.9477 0.0947 0.019 Uiso calc R 1 1 . .
    C C9 0.07844(13) 0.81976(10) 0.23091(10) 0.0127(2) Uani d . 1 1 . .
    C C10 -0.08660(12) 0.75561(10) 0.22759(9) 0.0122(2) Uani d . 1 1 . .
    H H10A -0.0865 0.6963 0.2931 0.015 Uiso calc R 1 1 . .
    C C11 -0.20389(13) 0.85225(10) 0.24478(10) 0.0127(2) Uani d . 1 1 . .
    C C12 -0.26584(12) 0.91545(10) 0.14796(10) 0.0129(2) Uani d . 1 1 . .
    C C13 -0.21330(13) 0.74984(11) 0.01598(10) 0.0144(2) Uani d . 1 1 . .
    C C14 -0.14542(13) 0.68669(10) 0.11005(10) 0.0132(2) Uani d . 1 1 . .
    C C15 -0.13184(13) 0.55150(11) 0.10873(10) 0.0156(2) Uani d . 1 1 . .
    C C16 -0.24515(15) 0.35748(11) 0.02645(11) 0.0192(2) Uani d . 1 1 . .
    H H16A -0.2669 0.3273 0.1041 0.023 Uiso calc R 1 1 . .
    H H16B -0.1459 0.3273 0.0090 0.023 Uiso calc R 1 1 . .
    C C17 -0.37844(15) 0.31492(12) -0.06902(12) 0.0209(2) Uani d . 1 1 . .
    H H17A -0.3932 0.2258 -0.0697 0.031 Uiso calc R 1 1 . .
    H H17B -0.3528 0.3425 -0.1456 0.031 Uiso calc R 1 1 . .
    H H17C -0.4743 0.3494 -0.0526 0.031 Uiso calc R 1 1 . .
    C C18 -0.23545(13) 0.88366(10) 0.36557(10) 0.0138(2) Uani d . 1 1 . .
    C C19 -0.14246(15) 0.86913(13) 0.57282(10) 0.0204(2) Uani d . 1 1 . .
    H H19A -0.2427 0.8322 0.5932 0.024 Uiso calc R 1 1 . .
    H H19B -0.1386 0.9583 0.5862 0.024 Uiso calc R 1 1 . .
    C C20 -0.00580(16) 0.81475(14) 0.64767(11) 0.0240(3) Uani d . 1 1 . .
    H H20A -0.0082 0.8352 0.7304 0.036 Uiso calc R 1 1 . .
    H H20B 0.0924 0.8484 0.6233 0.036 Uiso calc R 1 1 . .
    H H20C -0.0145 0.7260 0.6370 0.036 Uiso calc R 1 1 . .
    C C21 -0.25953(15) 0.70438(12) -0.11096(10) 0.0185(2) Uani d . 1 1 . .
    H H21A -0.1851 0.6476 -0.1315 0.028 Uiso calc R 1 1 . .
    H H21B -0.2592 0.7739 -0.1637 0.028 Uiso calc R 1 1 . .
    H H21C -0.3638 0.6626 -0.1187 0.028 Uiso calc R 1 1 . .
    C C22 -0.34816(14) 1.03355(11) 0.14701(11) 0.0170(2) Uani d . 1 1 . .
    H H22A -0.3285 1.0722 0.2250 0.026 Uiso calc R 1 1 . .
    H H22B -0.4602 1.0152 0.1260 0.026 Uiso calc R 1 1 . .
    H H22C -0.3086 1.0889 0.0895 0.026 Uiso calc R 1 1 . .
    H H1N1 0.424(2) 0.9115(16) 0.3055(16) 0.024(4) Uiso d . 1 1 . .
    H H1N3 -0.283(2) 0.9163(17) -0.0293(17) 0.028(4) Uiso d . 1 1 . .
loop_
    _atom_site_aniso_label
    _atom_site_aniso_U_11
    _atom_site_aniso_U_22
    _atom_site_aniso_U_33
    _atom_site_aniso_U_12
    _atom_site_aniso_U_13
    _atom_site_aniso_U_23
    Cl1 0.02373(16) 0.03297(19) 0.02383(16) 0.00309(12) -0.00125(11) 0.01615(13)
    O1 0.0259(5) 0.0178(4) 0.0280(5) 0.0062(4) -0.0099(4) -0.0029(4)
    O2 0.0228(4) 0.0133(4) 0.0165(4) -0.0005(3) -0.0031(3) -0.0010(3)
    O3 0.0169(4) 0.0239(4) 0.0101(4) 0.0046(3) 0.0008(3) -0.0005(3)
    O4 0.0135(4) 0.0216(4) 0.0182(4) 0.0023(3) 0.0025(3) -0.0019(3)
    N1 0.0114(4) 0.0169(5) 0.0144(4) 0.0002(3) -0.0002(3) 0.0025(3)
    N2 0.0139(4) 0.0187(5) 0.0157(4) 0.0008(4) 0.0009(3) 0.0051(4)
    N3 0.0151(4) 0.0149(5) 0.0123(4) 0.0010(3) 0.0002(3) 0.0033(3)
    C1 0.0162(5) 0.0192(5) 0.0146(5) 0.0001(4) 0.0001(4) 0.0015(4)
    C2 0.0170(5) 0.0265(6) 0.0145(5) -0.0001(4) -0.0020(4) 0.0033(4)
    C3 0.0170(5) 0.0244(6) 0.0164(5) 0.0043(4) 0.0013(4) 0.0089(4)
    C4 0.0204(6) 0.0190(6) 0.0230(6) -0.0005(4) -0.0023(4) 0.0058(5)
    C5 0.0182(5) 0.0178(5) 0.0179(5) 0.0009(4) -0.0026(4) 0.0023(4)
    C6 0.0129(5) 0.0173(5) 0.0117(5) 0.0029(4) 0.0014(4) 0.0019(4)
    C7 0.0120(5) 0.0138(5) 0.0120(5) 0.0012(4) 0.0009(4) 0.0006(4)
    C8 0.0132(5) 0.0183(5) 0.0148(5) 0.0010(4) 0.0002(4) 0.0038(4)
    C9 0.0125(5) 0.0138(5) 0.0116(5) 0.0016(4) 0.0006(4) 0.0006(4)
    C10 0.0119(4) 0.0132(5) 0.0112(4) 0.0006(4) 0.0004(3) 0.0008(4)
    C11 0.0111(4) 0.0138(5) 0.0130(5) -0.0003(4) 0.0011(4) 0.0000(4)
    C12 0.0100(4) 0.0137(5) 0.0146(5) -0.0007(4) 0.0007(4) 0.0009(4)
    C13 0.0136(5) 0.0159(5) 0.0132(5) -0.0007(4) 0.0010(4) 0.0002(4)
    C14 0.0127(5) 0.0139(5) 0.0127(5) 0.0000(4) 0.0008(4) -0.0006(4)
    C15 0.0147(5) 0.0165(5) 0.0154(5) 0.0007(4) 0.0014(4) -0.0020(4)
    C16 0.0239(6) 0.0130(5) 0.0197(5) 0.0011(4) -0.0017(4) -0.0010(4)
    C17 0.0238(6) 0.0172(6) 0.0205(6) 0.0001(4) -0.0015(4) -0.0022(4)
    C18 0.0125(5) 0.0144(5) 0.0137(5) -0.0016(4) 0.0005(4) 0.0003(4)
    C19 0.0195(5) 0.0311(7) 0.0110(5) 0.0035(5) 0.0025(4) -0.0025(4)
    C20 0.0230(6) 0.0344(7) 0.0138(5) 0.0035(5) -0.0013(4) -0.0006(5)
    C21 0.0226(6) 0.0200(6) 0.0121(5) 0.0006(4) -0.0001(4) 0.0009(4)
    C22 0.0161(5) 0.0163(5) 0.0187(5) 0.0035(4) 0.0009(4) 0.0033(4)
_geom_special_details
;
All e.s.d.'s (except the e.s.d. in the dihedral angle between two l.s. planes)
are estimated using the full covariance matrix. The cell e.s.d.'s are taken
into account individually in the estimation of e.s.d.'s in distances, angles
and torsion angles; correlations between e.s.d.'s in cell parameters are only
used when they are defined by crystal symmetry. An approximate (isotropic)
treatment of cell e.s.d.'s is used for estimating e.s.d.'s involving l.s.
planes.
;
loop_
    _geom_bond_atom_site_label_1
    _geom_bond_atom_site_label_2
    _geom_bond_site_symmetry_2
    _geom_bond_distance
    _geom_bond_publ_flag
    Cl1 C3 . 1.7387(12) ?
    O1 C15 . 1.2117(14) ?
    O2 C15 . 1.3430(14) ?
    O2 C16 . 1.4467(14) ?
    O3 C18 . 1.3440(13) ?
    O3 C19 . 1.4519(14) ?
    O4 C18 . 1.2233(14) ?
    N1 N2 . 1.3556(13) ?
    N1 C7 . 1.3628(15) ?
    N1 H1N1 . 0.859(18) ?
    N2 C8 . 1.3313(15) ?
    N3 C12 . 1.3814(15) ?
    N3 C13 . 1.3888(15) ?
    N3 H1N3 . 0.909(19) ?
    C1 C2 . 1.3915(16) ?
    C1 C6 . 1.4021(15) ?
    C1 H1A . 0.9300 ?
    C2 C3 . 1.3819(19) ?
    C2 H2A . 0.9300 ?
    C3 C4 . 1.3862(17) ?
    C4 C5 . 1.3940(16) ?
    C4 H4A . 0.9300 ?
    C5 C6 . 1.3974(17) ?
    C5 H5A . 0.9300 ?
    C6 C7 . 1.4670(15) ?
    C7 C9 . 1.3965(14) ?
    C8 C9 . 1.4108(16) ?
    C8 H8A . 0.9300 ?
    C9 C10 . 1.5169(15) ?
    C10 C11 . 1.5233(15) ?
    C10 C14 . 1.5241(15) ?
    C10 H10A . 0.9800 ?
    C11 C12 . 1.3611(15) ?
    C11 C18 . 1.4625(15) ?
    C12 C22 . 1.4977(16) ?
    C13 C14 . 1.3552(15) ?
    C13 C21 . 1.5042(16) ?
    C14 C15 . 1.4707(16) ?
    C16 C17 . 1.5060(17) ?
    C16 H16A . 0.9700 ?
    C16 H16B . 0.9700 ?
    C17 H17A . 0.9600 ?
    C17 H17B . 0.9600 ?
    C17 H17C . 0.9600 ?
    C19 C20 . 1.5075(18) ?
    C19 H19A . 0.9700 ?
    C19 H19B . 0.9700 ?
    C20 H20A . 0.9600 ?
    C20 H20B . 0.9600 ?
    C20 H20C . 0.9600 ?
    C21 H21A . 0.9600 ?
    C21 H21B . 0.9600 ?
    C21 H21C . 0.9600 ?
    C22 H22A . 0.9600 ?
    C22 H22B . 0.9600 ?
    C22 H22C . 0.9600 ?
loop_
    _geom_angle_atom_site_label_1
    _geom_angle_atom_site_label_2
    _geom_angle_atom_site_label_3
    _geom_angle_site_symmetry_1
    _geom_angle_site_symmetry_3
    _geom_angle
    _geom_angle_publ_flag
    C15 O2 C16 . . 116.30(9) ?
    C18 O3 C19 . . 116.69(9) ?
    N2 N1 C7 . . 112.89(9) ?
    N2 N1 H1N1 . . 116.7(12) ?
    C7 N1 H1N1 . . 130.0(12) ?
    C8 N2 N1 . . 104.07(9) ?
    C12 N3 C13 . . 121.59(9) ?
    C12 N3 H1N3 . . 118.7(11) ?
    C13 N3 H1N3 . . 117.8(11) ?
    C2 C1 C6 . . 120.24(11) ?
    C2 C1 H1A . . 119.9 ?
    C6 C1 H1A . . 119.9 ?
    C3 C2 C1 . . 119.54(11) ?
    C3 C2 H2A . . 120.2 ?
    C1 C2 H2A . . 120.2 ?
    C2 C3 C4 . . 121.43(11) ?
    C2 C3 Cl1 . . 119.55(9) ?
    C4 C3 Cl1 . . 119.01(10) ?
    C3 C4 C5 . . 118.96(12) ?
    C3 C4 H4A . . 120.5 ?
    C5 C4 H4A . . 120.5 ?
    C4 C5 C6 . . 120.71(11) ?
    C4 C5 H5A . . 119.6 ?
    C6 C5 H5A . . 119.6 ?
    C5 C6 C1 . . 119.10(10) ?
    C5 C6 C7 . . 120.83(10) ?
    C1 C6 C7 . . 120.03(10) ?
    N1 C7 C9 . . 106.36(9) ?
    N1 C7 C6 . . 120.39(10) ?
    C9 C7 C6 . . 133.25(10) ?
    N2 C8 C9 . . 112.86(10) ?
    N2 C8 H8A . . 123.6 ?
    C9 C8 H8A . . 123.6 ?
    C7 C9 C8 . . 103.82(10) ?
    C7 C9 C10 . . 131.02(10) ?
    C8 C9 C10 . . 124.80(10) ?
    C9 C10 C11 . . 109.34(9) ?
    C9 C10 C14 . . 113.54(9) ?
    C11 C10 C14 . . 107.27(8) ?
    C9 C10 H10A . . 108.9 ?
    C11 C10 H10A . . 108.9 ?
    C14 C10 H10A . . 108.9 ?
    C12 C11 C18 . . 121.40(10) ?
    C12 C11 C10 . . 118.82(10) ?
    C18 C11 C10 . . 119.51(9) ?
    C11 C12 N3 . . 118.42(10) ?
    C11 C12 C22 . . 127.72(10) ?
    N3 C12 C22 . . 113.79(9) ?
    C14 C13 N3 . . 118.15(10) ?
    C14 C13 C21 . . 128.07(11) ?
    N3 C13 C21 . . 113.78(10) ?
    C13 C14 C15 . . 123.77(10) ?
    C13 C14 C10 . . 119.60(10) ?
    C15 C14 C10 . . 116.55(9) ?
    O1 C15 O2 . . 122.63(11) ?
    O1 C15 C14 . . 124.73(11) ?
    O2 C15 C14 . . 112.54(10) ?
    O2 C16 C17 . . 105.52(10) ?
    O2 C16 H16A . . 110.6 ?
    C17 C16 H16A . . 110.6 ?
    O2 C16 H16B . . 110.6 ?
    C17 C16 H16B . . 110.6 ?
    H16A C16 H16B . . 108.8 ?
    C16 C17 H17A . . 109.5 ?
    C16 C17 H17B . . 109.5 ?
    H17A C17 H17B . . 109.5 ?
    C16 C17 H17C . . 109.5 ?
    H17A C17 H17C . . 109.5 ?
    H17B C17 H17C . . 109.5 ?
    O4 C18 O3 . . 122.26(10) ?
    O4 C18 C11 . . 126.36(10) ?
    O3 C18 C11 . . 111.38(9) ?
    O3 C19 C20 . . 106.57(10) ?
    O3 C19 H19A . . 110.4 ?
    C20 C19 H19A . . 110.4 ?
    O3 C19 H19B . . 110.4 ?
    C20 C19 H19B . . 110.4 ?
    H19A C19 H19B . . 108.6 ?
    C19 C20 H20A . . 109.5 ?
    C19 C20 H20B . . 109.5 ?
    H20A C20 H20B . . 109.5 ?
    C19 C20 H20C . . 109.5 ?
    H20A C20 H20C . . 109.5 ?
    H20B C20 H20C . . 109.5 ?
    C13 C21 H21A . . 109.5 ?
    C13 C21 H21B . . 109.5 ?
    H21A C21 H21B . . 109.5 ?
    C13 C21 H21C . . 109.5 ?
    H21A C21 H21C . . 109.5 ?
    H21B C21 H21C . . 109.5 ?
    C12 C22 H22A . . 109.5 ?
    C12 C22 H22B . . 109.5 ?
    H22A C22 H22B . . 109.5 ?
    C12 C22 H22C . . 109.5 ?
    H22A C22 H22C . . 109.5 ?
    H22B C22 H22C . . 109.5 ?
loop_
    _geom_torsion_atom_site_label_1
    _geom_torsion_atom_site_label_2
    _geom_torsion_atom_site_label_3
    _geom_torsion_atom_site_label_4
    _geom_torsion_site_symmetry_1
    _geom_torsion_site_symmetry_2
    _geom_torsion_site_symmetry_3
    _geom_torsion_site_symmetry_4
    _geom_torsion
    _geom_torsion_publ_flag
    C7 N1 N2 C8 . . . . 0.62(13) ?
    C6 C1 C2 C3 . . . . -0.41(19) ?
    C1 C2 C3 C4 . . . . -0.9(2) ?
    C1 C2 C3 Cl1 . . . . 178.92(10) ?
    C2 C3 C4 C5 . . . . 1.7(2) ?
    Cl1 C3 C4 C5 . . . . -178.15(10) ?
    C3 C4 C5 C6 . . . . -1.14(19) ?
    C4 C5 C6 C1 . . . . -0.12(18) ?
    C4 C5 C6 C7 . . . . 177.48(11) ?
    C2 C1 C6 C5 . . . . 0.91(18) ?
    C2 C1 C6 C7 . . . . -176.72(11) ?
    N2 N1 C7 C9 . . . . -0.39(13) ?
    N2 N1 C7 C6 . . . . 178.92(10) ?
    C5 C6 C7 N1 . . . . -145.13(11) ?
    C1 C6 C7 N1 . . . . 32.45(16) ?
    C5 C6 C7 C9 . . . . 33.95(19) ?
    C1 C6 C7 C9 . . . . -148.47(13) ?
    N1 N2 C8 C9 . . . . -0.62(13) ?
    N1 C7 C9 C8 . . . . 0.00(12) ?
    C6 C7 C9 C8 . . . . -179.18(12) ?
    N1 C7 C9 C10 . . . . -173.26(11) ?
    C6 C7 C9 C10 . . . . 7.6(2) ?
    N2 C8 C9 C7 . . . . 0.40(13) ?
    N2 C8 C9 C10 . . . . 174.21(10) ?
    C7 C9 C10 C11 . . . . 116.66(13) ?
    C8 C9 C10 C11 . . . . -55.36(14) ?
    C7 C9 C10 C14 . . . . -123.60(12) ?
    C8 C9 C10 C14 . . . . 64.38(14) ?
    C9 C10 C11 C12 . . . . 84.14(12) ?
    C14 C10 C11 C12 . . . . -39.39(13) ?
    C9 C10 C11 C18 . . . . -89.94(12) ?
    C14 C10 C11 C18 . . . . 146.53(10) ?
    C18 C11 C12 N3 . . . . -172.34(10) ?
    C10 C11 C12 N3 . . . . 13.70(15) ?
    C18 C11 C12 C22 . . . . 10.73(18) ?
    C10 C11 C12 C22 . . . . -163.24(11) ?
    C13 N3 C12 C11 . . . . 19.94(16) ?
    C13 N3 C12 C22 . . . . -162.71(10) ?
    C12 N3 C13 C14 . . . . -22.38(16) ?
    C12 N3 C13 C21 . . . . 157.22(10) ?
    N3 C13 C14 C15 . . . . 167.42(10) ?
    C21 C13 C14 C15 . . . . -12.11(19) ?
    N3 C13 C14 C10 . . . . -9.08(16) ?
    C21 C13 C14 C10 . . . . 171.38(11) ?
    C9 C10 C14 C13 . . . . -83.80(13) ?
    C11 C10 C14 C13 . . . . 37.11(14) ?
    C9 C10 C14 C15 . . . . 99.45(12) ?
    C11 C10 C14 C15 . . . . -139.64(10) ?
    C16 O2 C15 O1 . . . . 3.64(18) ?
    C16 O2 C15 C14 . . . . -172.93(10) ?
    C13 C14 C15 O1 . . . . 162.09(13) ?
    C10 C14 C15 O1 . . . . -21.31(17) ?
    C13 C14 C15 O2 . . . . -21.42(16) ?
    C10 C14 C15 O2 . . . . 155.18(10) ?
    C15 O2 C16 C17 . . . . 176.01(10) ?
    C19 O3 C18 O4 . . . . -1.74(17) ?
    C19 O3 C18 C11 . . . . 178.61(10) ?
    C12 C11 C18 O4 . . . . 20.74(18) ?
    C10 C11 C18 O4 . . . . -165.33(11) ?
    C12 C11 C18 O3 . . . . -159.62(10) ?
    C10 C11 C18 O3 . . . . 14.30(14) ?
    C18 O3 C19 C20 . . . . -178.84(11) ?
loop_
    _geom_hbond_atom_site_label_D
    _geom_hbond_atom_site_label_H
    _geom_hbond_atom_site_label_A
    _geom_hbond_site_symmetry_A
    _geom_hbond_distance_DH
    _geom_hbond_distance_HA
    _geom_hbond_distance_DA
    _geom_hbond_angle_DHA
    _geom_hbond_publ_flag
    N1 H1N1 O4 1_655 0.857(17) 2.078(17) 2.9291(14) 172.2(17) yes
    N3 H1N3 N2 2_575 0.908(19) 2.184(19) 3.0427(14) 157.5(15) yes
    C5 H5A O1 . 0.93 2.27 3.1988(16) 177 yes
    C8 H8A N3 . 0.93 2.61 3.2546(15) 127 yes
    C22 H22B N2 1_455 0.96 2.50 3.3741(16) 151 yes
    C19 H19B Cg1 2_576 0.96 2.79 3.5562(14) 137 yes
_iucr_refine_instructions_details
;
TITL mo_prd6_0m in P-1 (100K)
CELL 0.71073   8.5210  10.7809  11.2707  90.411  97.205  94.210
ZERR    2.00   0.0005   0.0006   0.0007   0.001   0.001   0.001
LATT  1
SFAC C H N O CL
UNIT 44 48 6 8 2
SIZE 0.166 0.182 0.379
L.S. 10
BOND $H
FMAP 2 1 60
OMIT -4 60
OMIT -2  -3   2
OMIT 1  -1   1
OMIT 4  -2   6
OMIT 2  -1   3
OMIT -3  -4   5
OMIT -3  -6   4
OMIT -3  -5   4
OMIT 4  -2   5
OMIT -2  -2   3
OMIT -1  -5   1
OMIT 0   4   1
OMIT -2  -6   3
ACTA
CONF
PLAN 20
WGHT    0.051900    0.439700
FVAR       0.78597
CL1   5    0.409900    0.463078    0.705648    11.00000    0.02373    0.03297 =
         0.02383    0.01615   -0.00125    0.00309
O1    4   -0.042000    0.497192    0.178481    11.00000    0.02586    0.01784 =
         0.02803   -0.00287   -0.00985    0.00623
O2    4   -0.237179    0.491961    0.024935    11.00000    0.02284    0.01330 =
         0.01648   -0.00104   -0.00314   -0.00047
O3    4   -0.126243    0.841256    0.448911    11.00000    0.01686    0.02393 =
         0.01015   -0.00051    0.00085    0.00462
O4    4   -0.345794    0.940382    0.391742    11.00000    0.01348    0.02164 =
         0.01821   -0.00192    0.00247    0.00228
N1    3    0.325271    0.898034    0.279480    11.00000    0.01140    0.01685 =
         0.01439    0.00245   -0.00024    0.00023
N2    3    0.268595    0.965826    0.184897    11.00000    0.01394    0.01873 =
         0.01570    0.00513    0.00090    0.00075
N3    3   -0.247409    0.871791    0.035392    11.00000    0.01513    0.01491 =
         0.01226    0.00331    0.00016    0.00095
C1    1    0.366458    0.767728    0.507785    11.00000    0.01617    0.01925 =
         0.01456    0.00149    0.00009    0.00005
AFIX  43
H1A   2    0.407772    0.850142    0.511959    11.00000   -1.20000
AFIX   0
C2    1    0.412528    0.686900    0.599186    11.00000    0.01696    0.02646 =
         0.01451    0.00333   -0.00198   -0.00008
AFIX  43
H2A   2    0.485001    0.714873    0.664179    11.00000   -1.20000
AFIX   0
C3    1    0.349843    0.564775    0.592711    11.00000    0.01701    0.02444 =
         0.01637    0.00891    0.00131    0.00427
C4    1    0.239998    0.521055    0.497692    11.00000    0.02038    0.01902 =
         0.02296    0.00580   -0.00228   -0.00048
AFIX  43
H4A   2    0.196739    0.439199    0.495507    11.00000   -1.20000
AFIX   0
C5    1    0.195394    0.601701    0.405472    11.00000    0.01824    0.01784 =
         0.01788    0.00228   -0.00264    0.00093
AFIX  43
H5A   2    0.123212    0.572893    0.340623    11.00000   -1.20000
AFIX   0
C6    1    0.257975    0.725367    0.409419    11.00000    0.01287    0.01727 =
         0.01171    0.00185    0.00138    0.00286
C7    1    0.216285    0.809075    0.310235    11.00000    0.01198    0.01385 =
         0.01196    0.00057    0.00086    0.00118
C8    1    0.119653    0.918622    0.156703    11.00000    0.01316    0.01832 =
         0.01481    0.00378    0.00025    0.00096
AFIX  43
H8A   2    0.050136    0.947734    0.094661    11.00000   -1.20000
AFIX   0
C9    1    0.078442    0.819760    0.230912    11.00000    0.01248    0.01383 =
         0.01161    0.00060    0.00058    0.00161
C10   1   -0.086603    0.755611    0.227590    11.00000    0.01194    0.01323 =
         0.01121    0.00083    0.00040    0.00061
AFIX  13
H10A  2   -0.086486    0.696337    0.293113    11.00000   -1.20000
AFIX   0
C11   1   -0.203889    0.852251    0.244783    11.00000    0.01111    0.01377 =
         0.01302    0.00001    0.00109   -0.00035
C12   1   -0.265838    0.915445    0.147964    11.00000    0.01003    0.01373 =
         0.01461    0.00089    0.00073   -0.00070
C13   1   -0.213296    0.749842    0.015982    11.00000    0.01356    0.01589 =
         0.01320    0.00018    0.00097   -0.00066
C14   1   -0.145415    0.686690    0.110051    11.00000    0.01273    0.01392 =
         0.01266   -0.00063    0.00081   -0.00004
C15   1   -0.131836    0.551496    0.108725    11.00000    0.01468    0.01651 =
         0.01542   -0.00200    0.00136    0.00070
C16   1   -0.245146    0.357483    0.026451    11.00000    0.02387    0.01297 =
         0.01967   -0.00102   -0.00172    0.00108
AFIX  23
H16A  2   -0.266884    0.327320    0.104053    11.00000   -1.20000
H16B  2   -0.145928    0.327253    0.009000    11.00000   -1.20000
AFIX   0
C17   1   -0.378441    0.314925   -0.069016    11.00000    0.02378    0.01717 =
         0.02048   -0.00225   -0.00149    0.00014
AFIX 137
H17A  2   -0.393163    0.225769   -0.069699    11.00000   -1.50000
H17B  2   -0.352785    0.342456   -0.145559    11.00000   -1.50000
H17C  2   -0.474342    0.349421   -0.052642    11.00000   -1.50000
AFIX   0
C18   1   -0.235446    0.883658    0.365571    11.00000    0.01254    0.01436 =
         0.01367    0.00027    0.00047   -0.00163
C19   1   -0.142462    0.869134    0.572817    11.00000    0.01951    0.03107 =
         0.01096   -0.00249    0.00249    0.00350
AFIX  23
H19A  2   -0.242683    0.832246    0.593203    11.00000   -1.20000
H19B  2   -0.138622    0.958344    0.586205    11.00000   -1.20000
AFIX   0
C20   1   -0.005802    0.814748    0.647672    11.00000    0.02303    0.03444 =
         0.01384   -0.00060   -0.00133    0.00345
AFIX 137
H20A  2   -0.008245    0.835181    0.730432    11.00000   -1.50000
H20B  2    0.092360    0.848448    0.623294    11.00000   -1.50000
H20C  2   -0.014495    0.725980    0.636961    11.00000   -1.50000
AFIX   0
C21   1   -0.259534    0.704378   -0.110956    11.00000    0.02255    0.02003 =
         0.01215    0.00087   -0.00008    0.00064
AFIX 137
H21A  2   -0.185104    0.647645   -0.131485    11.00000   -1.50000
H21B  2   -0.259166    0.773860   -0.163744    11.00000   -1.50000
H21C  2   -0.363844    0.662614   -0.118656    11.00000   -1.50000
AFIX   0
C22   1   -0.348164    1.033554    0.147010    11.00000    0.01613    0.01627 =
         0.01873    0.00331    0.00091    0.00347
AFIX 137
H22A  2   -0.328497    1.072228    0.224974    11.00000   -1.50000
H22B  2   -0.460199    1.015195    0.125956    11.00000   -1.50000
H22C  2   -0.308565    1.088945    0.089488    11.00000   -1.50000
AFIX   0
H1N1  2    0.424272    0.911523    0.305509    11.00000    0.02447
H1N3  2   -0.283297    0.916316   -0.029332    11.00000    0.02793
HKLF 4
REM  mo_prd6_0m in P-1 (100K)
REM R1 =  0.0382 for   5038 Fo > 4sig(Fo)  and  0.0457 for all   5885 data
REM    283 parameters refined using      0 restraints
END
WGHT      0.0519      0.4397
REM Highest difference peak  0.438,  deepest hole -0.294,  1-sigma level  0.055
Q1    1  -0.0792  0.8377  0.6041  11.00000  0.05    0.44
Q2    1  -0.1453  0.8098  0.2370  11.00000  0.05    0.43
Q3    1   0.0922  0.8769  0.2004  11.00000  0.05    0.42
Q4    1  -0.1401  0.6215  0.1038  11.00000  0.05    0.42
Q5    1   0.2350  0.7694  0.3591  11.00000  0.05    0.42
Q6    1  -0.2486  0.8823  0.1987  11.00000  0.05    0.41
Q7    1  -0.3147  0.3418 -0.0206  11.00000  0.05    0.39
Q8    1   0.3803  0.7253  0.5535  11.00000  0.05    0.39
Q9    1  -0.1764  0.7187  0.0655  11.00000  0.05    0.38
Q10   1   0.2304  0.5602  0.4451  11.00000  0.05    0.38
Q11   1  -0.2982  0.9722  0.1538  11.00000  0.05    0.38
Q12   1   0.3059  0.7434  0.4630  11.00000  0.05    0.38
Q13   1   0.1375  0.8133  0.2812  11.00000  0.05    0.37
Q14   1   0.1971  0.9448  0.1634  11.00000  0.05    0.36
Q15   1   0.3103  0.5413  0.5343  11.00000  0.05    0.35
Q16   1  -0.0104  0.7883  0.2249  11.00000  0.05    0.35
Q17   1  -0.2201  0.8734  0.3016  11.00000  0.05    0.34
Q18   1  -0.1052  0.7274  0.1599  11.00000  0.05    0.34
Q19   1   0.2350  0.6601  0.4170  11.00000  0.05    0.34
Q20   1   0.3900  0.6257  0.5896  11.00000  0.05    0.33
;
