# Supplementary material for: Diethyl 4-[5-(4-chloro­phen­yl)-1H-pyrazol-4-yl]-2,6-dimethyl-1,4-dihydro­pyridine-3,5-dicarboxyl­ate
Source: Acta Crystallogr Sect E Struct Rep Online. 2012 Apr 4;68(Pt 5):o1289–90. doi: 10.1107/S160053681201344X (PMC3344438; doi:10.1107/S160053681201344X)
Supplement: Supplementary file 2 [file e-68-o1289-Isup2.hkl]

# 
# h,k,l, Fc-squared, Fo-squared, sigma(Fo-squared) and status flag 
# 
data_I
_shelx_title ' mo_prd6_0m in P-1 (100K)' 
_shelx_refln_list_code          4 
_shelx_F_calc_maximum      123.94 
_exptl_crystal_F_000       452.00 
_reflns_d_resolution_high  0.7108 
 
loop_ 
 _symmetry_equiv_pos_as_xyz 
 'x, y, z' 
 '-x, -y, -z' 
 
_cell_length_a     8.5210 
_cell_length_b    10.7809 
_cell_length_c    11.2707 
_cell_angle_alpha  90.411 
_cell_angle_beta   97.205 
_cell_angle_gamma  94.210 
 
_shelx_F_squared_multiplier     1.000 
 
loop_ 
 _refln_index_h 
 _refln_index_k 
 _refln_index_l 
 _refln_F_squared_calc 
 _refln_F_squared_meas 
 _refln_F_squared_sigma 
 _refln_observed_status 
   1   0   0      254.72      253.08      7.63 o 
   2   0   0    10148.64     9992.16    146.02 o 
   3   0   0      149.56      163.89      2.98 o 
   4   0   0       33.52       30.96      1.71 o 
   5   0   0      447.31      412.63      5.01 o 
   6   0   0     1002.68     1010.86     11.63 o 
   7   0   0       23.32       24.68      1.54 o 
   8   0   0      694.45      708.35      8.99 o 
   9   0   0      108.45      113.56      3.76 o 
  10   0   0       84.72       74.75      4.62 o 
  11   0   0       79.45       77.60      4.87 o 
 -11   1   0      112.88      132.81      8.60 o 
 -10   1   0        0.93        2.37      1.79 o 
  -9   1   0      172.21      177.42      4.56 o 
  -8   1   0       75.15       68.51      2.03 o 
  -7   1   0       62.34       56.83      2.25 o 
  -6   1   0       66.68       58.67      1.79 o 
  -5   1   0     1194.09     1164.72     13.73 o 
  -4   1   0       85.45      109.56      2.01 o 
  -3   1   0       19.84       20.19      1.10 o 
  -2   1   0      776.41      775.22     10.25 o 
  -1   1   0      623.54      566.88     15.36 o 
   1   1   0       33.21       17.10      1.21 o 
   2   1   0     7468.22     7744.76    143.93 o 
   3   1   0      690.17      740.81      7.58 o 
   4   1   0      108.55      111.30      1.82 o 
   5   1   0     1303.65     1354.65     16.43 o 
   6   1   0      964.20      930.38     12.02 o 
   7   1   0        4.56        3.40      0.75 o 
   8   1   0        0.43       -1.63      0.98 o 
   9   1   0       28.20       28.15      2.23 o 
  10   1   0      121.44      113.87      3.97 o 
  11   1   0      100.34      114.90      5.63 o 
 -11   2   0      116.08      128.33     20.34 o 
 -10   2   0       58.68       54.68      4.19 o 
  -9   2   0      167.90      159.08      3.91 o 
  -8   2   0       44.12       47.41      2.85 o 
  -7   2   0        0.18       -0.08      0.57 o 
  -6   2   0       53.60       66.88      1.67 o 
  -5   2   0      111.10      105.29      1.97 o 
  -4   2   0      272.85      265.61      4.57 o 
  -2   2   0        1.27       -0.13      0.37 o 
   0   2   0      478.26      518.89     14.25 o 
   1   2   0     5569.44     5830.31     85.88 o 
   2   2   0      223.59      217.65      3.97 o 
   3   2   0     3129.79     3338.20     42.32 o 
   4   2   0       79.24       97.18      2.32 o 
   5   2   0       26.86       36.79      1.50 o 
   6   2   0      126.79      136.08      3.40 o 
   7   2   0      173.12      154.62      3.90 o 
   8   2   0       11.47        9.58      1.50 o 
   9   2   0      126.38      145.35      4.43 o 
  10   2   0       32.95       32.84      2.55 o 
  11   2   0       39.61       44.30      2.97 o 
 -11   3   0       90.13      106.53      8.31 o 
 -10   3   0       43.62       42.63      2.45 o 
  -9   3   0       29.93       29.89      1.98 o 
  -8   3   0      168.65      163.48      3.73 o 
  -7   3   0      150.72      140.03      3.22 o 
  -6   3   0      323.75      323.01      5.17 o 
  -5   3   0      169.71      164.67      4.63 o 
  -4   3   0      633.21      631.75      9.27 o 
  -3   3   0      503.34      477.69     14.18 o 
  -2   3   0     1098.64     1144.50     22.11 o 
  -1   3   0     1548.45     1647.86     30.82 o 
   0   3   0     3758.29     3873.05    100.22 o 
   1   3   0     2323.68     2427.10     35.93 o 
   2   3   0      262.78      293.14      6.36 o 
   3   3   0        1.93        8.91      0.71 o 
   4   3   0       99.48       93.47      1.84 o 
   5   3   0      342.64      322.56      4.45 o 
   6   3   0      106.16      104.67      2.53 o 
   7   3   0      267.20      253.43      5.70 o 
   8   3   0      170.37      190.66      4.96 o 
   9   3   0      231.84      247.37      6.05 o 
  10   3   0       28.49       30.77      3.24 o 
  11   3   0      208.67      225.86      8.19 o 
 -11   4   0       28.41       28.98      3.81 o 
 -10   4   0       91.86       87.12      3.26 o 
  -9   4   0        0.83        0.19      0.92 o 
  -8   4   0      285.52      286.93      5.35 o 
  -7   4   0       54.89       50.13      2.17 o 
  -6   4   0       22.61       19.06      1.29 o 
  -5   4   0      134.62      144.76      2.92 o 
  -4   4   0      378.81      355.39      5.91 o 
  -3   4   0       60.00       51.81      1.86 o 
   1   4   0       12.09       16.80      1.10 o 
   2   4   0       17.92       16.91      1.07 o 
   3   4   0     2296.52     2378.59     27.04 o 
   4   4   0       85.97       80.80      2.07 o 
   5   4   0       90.46       89.59      2.18 o 
   6   4   0      602.91      568.77      7.87 o 
   7   4   0      230.14      235.95      4.81 o 
   8   4   0      236.72      251.13      5.91 o 
   9   4   0      131.83      144.26      4.46 o 
  10   4   0       79.00       79.45      3.66 o 
  11   4   0       87.97       93.59      4.01 o 
 -11   5   0      176.07      171.53      5.96 o 
 -10   5   0      129.40      128.40      3.52 o 
  -9   5   0      245.93      240.57      5.06 o 
  -8   5   0       41.80       42.60      2.49 o 
  -7   5   0      215.31      198.73      4.08 o 
  -6   5   0      599.11      594.09      8.41 o 
  -5   5   0       54.08       49.78      3.04 o 
  -4   5   0      202.83      189.39      4.47 o 
  -3   5   0      408.92      407.94      8.01 o 
  -2   5   0        9.24       17.80      2.58 o 
  -1   5   0        1.54       -0.50      0.41 o 
   0   5   0     3040.80     3131.08     82.43 o 
   1   5   0      422.31      452.30      8.86 o 
   2   5   0     1379.29     1411.81     26.32 o 
   3   5   0      905.44      897.68     15.43 o 
   4   5   0        0.19        0.24      0.51 o 
   5   5   0       45.14       41.23      1.59 o 
   6   5   0      135.48      149.36      3.47 o 
   7   5   0       63.34       53.37      2.31 o 
   8   5   0      213.74      211.69      5.24 o 
   9   5   0      420.23      416.25      8.51 o 
  10   5   0       79.09       74.76      4.20 o 
 -11   6   0       70.82       68.41      4.76 o 
 -10   6   0       17.49       18.03      1.84 o 
  -9   6   0       18.64       18.43      1.70 o 
  -8   6   0       24.81       24.73      2.04 o 
  -7   6   0      454.33      463.03      8.44 o 
  -6   6   0       83.96       78.01      3.07 o 
  -5   6   0       20.60       13.48      1.30 o 
  -4   6   0      905.15      900.55     47.44 o 
  -3   6   0       73.98       66.87      6.45 o 
  -2   6   0        3.09        5.38      0.90 o 
  -1   6   0      449.19      454.92      9.72 o 
   0   6   0      324.42      324.45      9.66 o 
   1   6   0     2417.62     2464.09     45.29 o 
   2   6   0      492.98      567.09      9.53 o 
   3   6   0       69.70       75.94      3.35 o 
   4   6   0       90.65      115.82      3.16 o 
   5   6   0      463.37      444.24      7.32 o 
   6   6   0       94.31       88.10      3.38 o 
   7   6   0       66.54       68.86      3.55 o 
   8   6   0      102.65      105.74      4.96 o 
   9   6   0        2.92        7.47      3.38 o 
  10   6   0        6.70        7.47      3.60 o 
 -10   7   0       76.39       78.06      5.31 o 
  -9   7   0       25.99       26.75      2.65 o 
  -8   7   0      260.54      249.78      7.54 o 
  -7   7   0      234.27      233.60      5.44 o 
  -6   7   0       65.91       71.57      3.24 o 
  -5   7   0      476.39      487.68     11.22 o 
  -4   7   0      343.27      324.77     12.69 o 
  -3   7   0       32.38        6.52      1.79 o 
  -2   7   0      120.67      128.74      4.00 o 
  -1   7   0       52.52       57.00      4.64 o 
   0   7   0       13.57       10.67      1.40 o 
   1   7   0       39.86       57.83      2.71 o 
   2   7   0       21.05       26.44      2.60 o 
   3   7   0     1308.20     1342.61     20.91 o 
   4   7   0        0.17        1.28      0.97 o 
   5   7   0      423.87      412.72     10.00 o 
   6   7   0      113.84      111.87      4.92 o 
   7   7   0        0.02        2.51      4.37 o 
   8   7   0      124.22      130.26      7.65 o 
   9   7   0        0.03       -4.86      2.72 o 
  10   7   0       30.76       46.11      5.87 o 
 -10   8   0       16.78       13.09      2.02 o 
  -9   8   0       72.15       73.10      4.73 o 
  -8   8   0      170.33      180.03      7.30 o 
  -7   8   0       28.21       25.96      2.07 o 
  -6   8   0       99.77      109.59      3.45 o 
  -5   8   0       39.70       46.24      2.72 o 
  -4   8   0      910.07      924.80     15.94 o 
  -3   8   0      245.34      221.32      5.06 o 
  -2   8   0        0.47        0.25      0.49 o 
   0   8   0       17.97       11.08      1.55 o 
   1   8   0       71.76       54.99      6.57 o 
   2   8   0      672.43      654.72     23.97 o 
   3   8   0        0.15       -0.54      0.88 o 
   4   8   0      367.05      334.64      6.94 o 
   5   8   0       83.63       81.07      4.84 o 
   6   8   0       62.77       60.66      3.99 o 
   7   8   0      185.13      179.10      6.50 o 
   8   8   0       68.08       65.30      6.24 o 
   9   8   0       10.09       16.40      4.30 o 
 -10   9   0       99.55      106.74      4.60 o 
  -9   9   0      324.15      342.31      7.80 o 
  -8   9   0        7.39        9.89      1.60 o 
  -7   9   0        5.35        5.21      1.51 o 
  -6   9   0       49.62       46.65      3.12 o 
  -5   9   0        4.92        4.36      1.52 o 
  -4   9   0      886.63      820.56     18.11 o 
  -3   9   0      542.88      542.06     12.79 o 
  -2   9   0       53.82       56.83      4.61 o 
  -1   9   0       49.99       51.01      3.15 o 
   0   9   0       19.11       19.65      5.32 o 
   1   9   0      573.56      540.01     12.45 o 
   2   9   0        2.11        6.08      1.52 o 
   3   9   0      431.11      418.65     10.42 o 
   4   9   0        1.52        0.16      1.42 o 
   5   9   0       37.42       36.43      3.16 o 
   6   9   0       42.21       38.06      3.38 o 
   7   9   0       42.81       41.68      3.74 o 
   8   9   0       52.20       49.91      5.79 o 
   9   9   0      233.32      215.99     11.04 o 
  -9  10   0        0.49        0.62      1.43 o 
  -8  10   0       79.47       72.78      5.25 o 
  -7  10   0        7.97       12.06      1.93 o 
  -6  10   0        7.41        9.27      2.06 o 
  -5  10   0      159.73      156.30      6.13 o 
  -4  10   0      202.27      210.81      8.10 o 
  -3  10   0      151.62      156.01      7.45 o 
  -2  10   0      706.51      656.02     15.02 o 
  -1  10   0       80.72       78.67      7.23 o 
   0  10   0       12.63       16.01      2.08 o 
   1  10   0        7.31        6.83      1.61 o 
   2  10   0      837.85      758.68     16.82 o 
   3  10   0      278.28      261.86      7.83 o 
   4  10   0      234.75      214.21     10.15 o 
   5  10   0      101.51       96.55      4.70 o 
   6  10   0       12.04       10.31      2.34 o 
   7  10   0       20.10       24.45      4.37 o 
   8  10   0       28.06       27.38      4.90 o 
  -8  11   0       63.15       63.75      4.26 o 
  -7  11   0       10.81       13.00      2.04 o 
  -6  11   0      110.11      113.65     10.42 o 
  -5  11   0        7.15        7.11      1.83 o 
  -4  11   0        0.03       -1.11      1.19 o 
  -3  11   0       25.71       18.66      2.45 o 
  -2  11   0        3.12        3.07      1.55 o 
  -1  11   0      127.37       95.98      4.44 o 
   0  11   0       11.22        9.70      2.15 o 
   1  11   0       79.84       66.50      3.98 o 
   2  11   0       95.56       89.92      4.88 o 
   3  11   0       22.65       19.49      3.66 o 
   4  11   0       15.21       12.35      3.17 o 
   5  11   0       36.31       23.19      4.44 o 
   6  11   0        5.51        4.81      2.29 o 
   7  11   0      110.03      102.92      5.88 o 
  -7  12   0       59.25       66.49      5.45 o 
  -6  12   0       43.67       45.25      4.24 o 
  -5  12   0       12.01       11.47      2.31 o 
  -4  12   0       37.25       32.88      3.43 o 
  -3  12   0        0.08       -0.97      1.19 o 
  -2  12   0       18.17       18.01      2.69 o 
  -1  12   0        3.11        0.51      1.33 o 
   0  12   0        0.64        1.14      1.35 o 
   1  12   0      496.45      504.46     14.13 o 
   2  12   0       27.05       22.27      3.81 o 
   3  12   0        8.41       10.34      3.10 o 
   4  12   0       21.92       28.56      4.72 o 
   5  12   0       40.04       54.34      6.40 o 
   6  12   0        0.98       -0.34      2.80 o 
  -6  13   0        7.42        9.50      2.52 o 
  -5  13   0       19.44       19.37      2.92 o 
  -4  13   0      381.89      387.90     22.40 o 
  -3  13   0       27.61       22.91      4.63 o 
  -2  13   0       63.13       64.23      5.43 o 
  -1  13   0      235.16      238.55     15.03 o 
   0  13   0        6.17        5.62      3.16 o 
   1  13   0       20.48       17.06      2.60 o 
   2  13   0       35.09       46.11      5.47 o 
   3  13   0       56.90       61.28      6.50 o 
   4  13   0      269.52      268.31     12.94 o 
   5  13   0        1.10        1.46      2.95 o 
  -5  14   0        9.74        9.02      2.54 o 
  -4  14   0       24.70       28.90      3.69 o 
  -3  14   0       38.54       39.40      3.94 o 
  -2  14   0       55.08       60.70      4.79 o 
  -1  14   0       67.89       69.06      5.04 o 
   0  14   0       77.46       90.14      5.31 o 
   1  14   0        1.23       -0.37      2.25 o 
   2  14   0      177.93      200.55     10.61 o 
   3  14   0       20.55       23.90      4.63 o 
  -2  15   0       17.17       26.36      3.50 o 
  -1  15   0       67.56       74.32     13.95 o 
   0  15   0       24.12       22.33      4.50 o 
   0 -15   1        1.87        4.25      2.77 o 
   1 -15   1        3.25        3.17      1.91 o 
   2 -15   1       68.64       79.69      6.69 o 
  -3 -14   1       17.01       14.86      3.80 o 
  -2 -14   1       24.36       23.15      4.20 o 
  -1 -14   1       39.79       42.28      5.21 o 
   0 -14   1        0.13        1.06      1.57 o 
   1 -14   1        0.29       -1.57      1.33 o 
   2 -14   1       20.22       19.36      5.68 o 
   3 -14   1       14.71       17.58      3.32 o 
   4 -14   1      383.51      391.16     11.86 o 
   5 -14   1       25.88       22.02      4.44 o 
  -5 -13   1        0.61        0.61      2.78 o 
  -4 -13   1       96.20      101.67      7.71 o 
  -3 -13   1        4.01        2.02      2.48 o 
  -2 -13   1        0.59        3.33      2.40 o 
  -1 -13   1       68.24       69.25      6.25 o 
   0 -13   1       91.63       89.34     10.18 o 
   1 -13   1      120.14      137.56      7.89 o 
   2 -13   1        0.06       -0.30      1.37 o 
   3 -13   1        2.56        2.03      2.06 o 
   4 -13   1       42.75       51.10      4.98 o 
   5 -13   1       16.51       15.82      2.69 o 
   6 -13   1       46.88       56.46      4.13 o 
  -6 -12   1       30.18       33.80      5.47 o 
  -5 -12   1       73.31       70.96      7.23 o 
  -4 -12   1      164.99      173.63      9.55 o 
  -3 -12   1        3.34        5.18      2.44 o 
  -2 -12   1        4.22        6.62      2.59 o 
  -1 -12   1        1.09        0.58      1.28 o 
   0 -12   1       31.97       36.11      3.25 o 
   1 -12   1        6.05        8.03      1.82 o 
   2 -12   1       71.87       69.37      4.15 o 
   3 -12   1       44.68       47.52      6.57 o 
   4 -12   1       38.79       42.05      4.30 o 
   5 -12   1      120.64      135.02     10.17 o 
   6 -12   1        0.02        0.16      1.36 o 
   7 -12   1        0.53       -0.90      1.31 o 
  -7 -11   1       23.54       25.07      3.35 o 
  -6 -11   1      139.99      123.11      8.43 o 
  -5 -11   1       83.63       91.34      6.88 o 
  -4 -11   1        5.00        3.27      2.39 o 
  -3 -11   1       12.83       21.16      3.57 o 
  -2 -11   1       73.28       63.75      3.59 o 
  -1 -11   1      113.88       99.71      7.44 o 
   0 -11   1       16.26       13.73      2.01 o 
   1 -11   1       25.23       32.14      2.88 o 
   2 -11   1        0.45        1.56      1.23 o 
   3 -11   1       54.84       52.89      3.46 o 
   4 -11   1      329.62      320.71     12.84 o 
   5 -11   1       89.25       89.19      5.01 o 
   6 -11   1       21.46       26.07      3.09 o 
   7 -11   1       92.93       94.70      4.68 o 
   8 -11   1      118.92      134.25      5.71 o 
  -8 -10   1       17.33       12.05      3.90 o 
  -7 -10   1        2.99        3.62      2.10 o 
  -6 -10   1        0.03        0.78      1.76 o 
  -5 -10   1       10.42       10.20      2.97 o 
  -4 -10   1      412.56      392.09     14.68 o 
  -3 -10   1       13.67       12.83      2.80 o 
  -2 -10   1        8.56        5.46      1.46 o 
  -1 -10   1       13.46       22.35      3.00 o 
   0 -10   1      218.30      221.99      6.64 o 
   1 -10   1      479.03      498.94     11.93 o 
   2 -10   1       88.03       88.02      6.27 o 
   3 -10   1       94.46       82.16      8.01 o 
   4 -10   1      259.73      256.89      7.85 o 
   5 -10   1        0.95       -0.63      2.49 o 
   6 -10   1       52.36       50.62      3.35 o 
   7 -10   1       21.19       21.30      2.46 o 
   8 -10   1      106.98      113.29      4.83 o 
   9 -10   1       21.47       21.24      2.61 o 
  -9  -9   1       24.30       22.05      4.62 o 
  -8  -9   1       43.06       34.08      4.99 o 
  -7  -9   1       78.71       83.10      4.81 o 
  -6  -9   1       93.62      106.83      4.98 o 
  -5  -9   1      345.29      320.71     12.84 o 
  -4  -9   1        0.68        3.16      1.99 o 
  -3  -9   1       71.63       56.41      3.13 o 
  -2  -9   1      100.03       84.94      3.74 o 
  -1  -9   1      203.27      196.17      5.92 o 
   0  -9   1        1.89        1.79      1.05 o 
   1  -9   1      117.33      104.79      4.03 o 
   2  -9   1       28.81       22.49      4.26 o 
   3  -9   1       70.61       71.24      3.52 o 
   4  -9   1      128.88      119.79      8.83 o 
   5  -9   1       43.09       44.70      4.91 o 
   6  -9   1      275.60      280.00      6.14 o 
   7  -9   1      176.22      164.54      6.80 o 
   8  -9   1        2.95        3.64      1.27 o 
   9  -9   1        1.46        0.84      1.25 o 
  -9  -8   1      223.05      235.88     11.19 o 
  -8  -8   1       15.84       15.63      3.84 o 
  -7  -8   1       12.39       10.26      3.50 o 
  -6  -8   1      352.19      333.37      9.05 o 
  -5  -8   1      238.23      216.46     16.14 o 
  -4  -8   1        1.77        4.88      2.01 o 
  -3  -8   1      529.94      494.81     11.26 o 
  -2  -8   1       89.23       86.43      3.50 o 
   1  -8   1      185.64      148.56      7.46 o 
   2  -8   1      369.70      203.31      7.38 o 
   3  -8   1       27.05       21.83      2.37 o 
   4  -8   1        4.16        3.74      1.00 o 
   5  -8   1     1583.07     1546.62     21.83 o 
   6  -8   1       27.91       26.71      1.97 o 
   7  -8   1       52.00       43.23      2.93 o 
   8  -8   1       56.12       56.01      3.13 o 
   9  -8   1        6.21        6.62      1.54 o 
  10  -8   1        0.05       -0.35      1.23 o 
 -10  -7   1      148.96      153.46      9.05 o 
  -9  -7   1       82.26       88.40      6.67 o 
  -8  -7   1        0.00        0.56      2.73 o 
  -7  -7   1      111.88      116.83      5.09 o 
  -6  -7   1      538.54      521.71     12.15 o 
  -5  -7   1        5.86        4.53      2.49 o 
  -4  -7   1      390.69      387.14      9.45 o 
  -3  -7   1       97.37      112.68      4.96 o 
  -2  -7   1      295.16      290.62      5.60 o 
  -1  -7   1      180.32      176.92      4.48 o 
   0  -7   1      492.53      544.20     11.58 o 
   1  -7   1      257.39      264.18      6.82 o 
   2  -7   1      170.49      153.34     13.98 o 
   3  -7   1      384.39      340.30      8.62 o 
   4  -7   1       25.80        7.71      2.07 o 
   5  -7   1      242.25      225.03      4.83 o 
   6  -7   1       45.38       38.50      2.23 o 
   7  -7   1      109.56      115.69      3.65 o 
   8  -7   1       21.22       21.89      2.01 o 
   9  -7   1       12.44       11.26      1.71 o 
  10  -7   1       61.08       64.81      3.69 o 
 -10  -6   1      173.39      178.62      9.48 o 
  -9  -6   1       59.13       58.14      5.83 o 
  -8  -6   1       11.82       13.09      2.48 o 
  -7  -6   1      162.13      159.24      4.81 o 
  -6  -6   1       15.63       15.92      1.81 o 
  -5  -6   1      619.88      610.33     10.88 o 
  -4  -6   1       93.39      103.15      2.66 o 
  -3  -6   1        9.75        6.96      1.06 o 
  -2  -6   1      169.65      193.18      4.03 o 
   0  -6   1      813.35      866.38     13.71 o 
   1  -6   1     1405.36     1527.87     23.47 o 
   2  -6   1       25.69       18.09      1.21 o 
   3  -6   1     1143.97     1144.20     18.40 o 
   5  -6   1       90.53       75.84      2.52 o 
   6  -6   1       35.50       34.97      2.10 o 
   7  -6   1       34.92       31.44      3.03 o 
   8  -6   1      117.98      107.91      3.64 o 
   9  -6   1      131.01      129.99      4.27 o 
  10  -6   1       12.68       13.35      1.70 o 
  11  -6   1       79.31       77.76      3.87 o 
 -10  -5   1        9.51       15.65      4.62 o 
  -9  -5   1       33.69       31.30      3.40 o 
  -8  -5   1        1.04       -0.47      1.17 o 
  -7  -5   1      104.55       99.68      2.80 o 
  -6  -5   1      583.90      580.70      8.79 o 
  -5  -5   1      230.20      244.17      5.44 o 
  -4  -5   1        8.80       15.72      1.17 o 
  -3  -5   1       11.93       15.91      1.24 o 
  -2  -5   1       45.39       30.08      1.42 o 
   0  -5   1     2527.82     2608.18     38.84 o 
   1  -5   1       30.48       39.13      1.35 o 
   2  -5   1      117.81      124.02      2.88 o 
   3  -5   1      128.21      109.82      3.37 o 
   4  -5   1      122.89      128.83      3.01 o 
   5  -5   1      802.33      801.12     11.99 o 
   6  -5   1        2.82        4.17      1.01 o 
   7  -5   1      319.18      305.08      6.26 o 
   8  -5   1      393.78      383.46      7.60 o 
   9  -5   1      348.49      347.19      6.43 o 
  10  -5   1        7.73        8.10      1.43 o 
  11  -5   1        1.80        3.23      1.46 o 
 -11  -4   1       92.31       98.50      5.69 o 
 -10  -4   1       57.43       53.67      3.07 o 
  -9  -4   1      285.82      278.23      6.47 o 
  -8  -4   1      886.11      912.81     15.47 o 
  -7  -4   1       40.70       33.88      2.52 o 
  -6  -4   1        2.24        0.07      0.77 o 
  -5  -4   1      135.90      155.10      2.83 o 
  -4  -4   1      113.66      123.80      2.25 o 
  -3  -4   1     5272.11     5650.09     83.54 o 
  -2  -4   1        5.89        5.27      1.21 o 
  -1  -4   1      390.05      482.14     13.96 o 
   0  -4   1      524.63      541.03      8.59 o 
   1  -4   1       21.84       20.72      1.08 o 
   2  -4   1      294.03      374.55      6.50 o 
   3  -4   1       73.20       84.22      3.13 o 
   4  -4   1      331.58      300.62      5.54 o 
   5  -4   1      535.90      578.94     12.58 o 
   6  -4   1      272.09      257.04      4.48 o 
   7  -4   1        6.77        9.35      1.11 o 
   8  -4   1        2.22        2.48      0.94 o 
   9  -4   1       84.97       83.08      3.19 o 
  10  -4   1      358.32      349.94      6.80 o 
  11  -4   1      171.00      192.83     12.80 o 
 -11  -3   1       58.57       71.40      3.57 o 
 -10  -3   1        0.70        0.87      1.42 o 
  -9  -3   1        5.29        4.54      1.48 o 
  -8  -3   1      254.99      250.35      5.87 o 
  -7  -3   1      473.61      467.39      7.71 o 
  -6  -3   1      278.90      306.76      5.41 o 
  -5  -3   1       53.46       58.34      1.56 o 
  -4  -3   1      820.08      895.37     10.86 o 
  -3  -3   1       28.70       46.62      1.66 o 
  -2  -3   1       18.89       19.95      1.55 o 
  -1  -3   1     4603.29     4855.77    125.36 o 
   0  -3   1       13.73       15.70      0.76 o 
   1  -3   1      893.12      909.31     13.88 o 
   2  -3   1      322.03      337.55      6.93 o 
   3  -3   1      179.43      159.44      6.83 o 
   4  -3   1       31.96       37.41      1.48 o 
   5  -3   1      545.85      574.12      8.91 o 
   6  -3   1        2.79        2.36      0.81 o 
   7  -3   1       85.18       81.59      3.32 o 
   8  -3   1        7.28        5.20      1.03 o 
   9  -3   1        5.80        5.78      1.13 o 
  10  -3   1       89.43       97.70      3.32 o 
  11  -3   1        8.91        6.77      2.31 o 
 -11  -2   1       18.30       15.51      2.09 o 
 -10  -2   1        3.71        2.31      1.46 o 
  -9  -2   1       36.11       41.04      3.04 o 
  -8  -2   1        1.20       -1.69      0.98 o 
  -7  -2   1      679.59      682.70     11.47 o 
  -6  -2   1      467.95      449.24      6.39 o 
  -5  -2   1      641.46      645.49      7.67 o 
  -4  -2   1       22.10       30.07      1.16 o 
  -3  -2   1       26.35       17.05      4.89 o 
  -2  -2   1    12498.25    12392.09    223.86 o 
   0  -2   1      880.81      929.06     17.48 o 
   1  -2   1      457.86      422.54      6.68 o 
   2  -2   1      280.60      267.41      4.95 o 
   3  -2   1       27.81       32.68      1.53 o 
   4  -2   1       27.07       19.19      1.17 o 
   5  -2   1     1372.41     1334.66     16.09 o 
   6  -2   1      843.25      808.78     11.67 o 
   7  -2   1      152.06      151.52      3.52 o 
   8  -2   1      209.66      200.32      4.27 o 
   9  -2   1      102.72       98.57      3.10 o 
  10  -2   1        1.83        1.13      1.01 o 
  11  -2   1       12.54       12.62      2.76 o 
 -11  -1   1      105.15      112.30      5.01 o 
 -10  -1   1      154.30      149.06      6.38 o 
  -9  -1   1      145.84      158.79      4.62 o 
  -8  -1   1      208.25      197.53      5.03 o 
  -7  -1   1       25.43       23.84      1.55 o 
  -6  -1   1       78.47       91.75      2.32 o 
  -5  -1   1       51.85       49.51      1.68 o 
  -4  -1   1      710.86      861.78      9.67 o 
  -3  -1   1     7829.49     8163.41    105.23 o 
  -2  -1   1      910.47     1021.27     19.15 o 
   0  -1   1     6193.95     6159.97    162.72 o 
   2  -1   1      166.79      150.22      2.54 o 
   5  -1   1      109.63      138.43      2.53 o 
   6  -1   1      211.86      221.47      3.68 o 
   7  -1   1      243.02      217.35      3.55 o 
   8  -1   1      411.65      424.44      8.85 o 
   9  -1   1        6.65        4.96      1.11 o 
  10  -1   1       84.55       79.19      4.80 o 
  11  -1   1       16.17       18.62      5.03 o 
 -11   0   1       18.25       21.03      2.98 o 
 -10   0   1      129.05      130.19      4.28 o 
  -9   0   1        9.57        8.21      1.56 o 
  -8   0   1        2.19        1.08      1.16 o 
  -7   0   1       32.28       34.21      1.52 o 
  -6   0   1      690.28      661.23     19.08 o 
  -5   0   1      133.76      122.33      2.79 o 
  -4   0   1     2185.90     2215.68     23.15 o 
  -3   0   1     2397.53     2535.86     28.65 o 
  -2   0   1       24.25       20.45      1.02 o 
   0   0   1        0.64        0.07      0.24 o 
   1   0   1     1662.78     1735.65     26.18 o 
   2   0   1     2669.10     2649.35     34.19 o 
   3   0   1     1070.83     1057.52     14.42 o 
   4   0   1      352.18      359.16      4.55 o 
   5   0   1       90.26      112.60      2.32 o 
   6   0   1        3.84        1.52      0.59 o 
   7   0   1       46.09       45.60      2.37 o 
   8   0   1      125.12      125.23      2.75 o 
   9   0   1       51.99       45.17      3.06 o 
  10   0   1        5.26        6.65      2.05 o 
  11   0   1        9.38        5.10      2.14 o 
 -11   1   1        6.43        7.58      2.25 o 
 -10   1   1      154.94      163.86     13.75 o 
  -9   1   1       75.24       76.30      3.20 o 
  -8   1   1       51.30       54.62      1.94 o 
  -7   1   1      353.94      357.05      5.89 o 
  -6   1   1      292.87      290.12      4.44 o 
  -5   1   1      433.83      407.94      5.08 o 
  -4   1   1      176.67      148.81      2.48 o 
  -2   1   1     1975.42     2112.75     39.52 o 
  -1   1   1     1389.80     1485.19     39.20 o 
   0   1   1     2998.88     3097.03     81.38 o 
   1   1   1     3505.60     3471.84     65.48 o 
   2   1   1      315.56      384.29      6.53 o 
   3   1   1      597.62      606.45      7.65 o 
   4   1   1       19.15       14.30      1.13 o 
   5   1   1      542.00      544.14      6.20 o 
   6   1   1      533.40      529.60      6.78 o 
   7   1   1        4.61        2.07      0.79 o 
   8   1   1      569.12      552.11     11.02 o 
   9   1   1       44.81       43.82      3.36 o 
  10   1   1        4.73        7.33      2.02 o 
  11   1   1       29.76       25.40      3.21 o 
 -11   2   1       32.95       35.91      3.79 o 
 -10   2   1      263.67      274.94      8.77 o 
  -9   2   1        0.57       -0.23      0.84 o 
  -8   2   1        1.55        1.86      0.75 o 
  -7   2   1       50.17       46.75      1.75 o 
  -6   2   1      278.95      313.27      4.41 o 
  -5   2   1       16.91       14.08      0.84 o 
  -4   2   1      580.03      565.52      6.55 o 
  -2   2   1      432.81      430.72      7.21 o 
  -1   2   1     1470.98     1454.60     21.88 o 
   0   2   1     2425.48     2529.43     66.00 o 
   1   2   1     5037.71     5183.35    228.54 o 
   2   2   1     1027.02     1085.45     16.79 o 
   3   2   1     1880.81     1934.72     20.22 o 
   4   2   1      278.74      281.27      3.83 o 
   5   2   1     1066.57     1038.36     14.54 o 
   6   2   1        1.80        1.14      0.63 o 
   7   2   1       22.54       21.64      1.43 o 
   8   2   1      115.19      108.34      3.61 o 
   9   2   1      147.69      149.15      4.61 o 
  10   2   1       33.58       33.56      2.45 o 
  11   2   1        0.68        4.18      1.99 o 
 -11   3   1        2.25        3.52      2.10 o 
 -10   3   1        1.56        1.90      1.80 o 
  -9   3   1        4.69        4.93      1.11 o 
  -8   3   1      819.01      808.24     11.18 o 
  -7   3   1      212.85      220.68      3.54 o 
  -6   3   1        1.90        3.12      0.64 o 
  -5   3   1      564.41      525.73      6.36 o 
  -4   3   1      493.37      492.30      7.42 o 
  -3   3   1        1.24        5.74      1.12 o 
  -2   3   1      614.36      573.92     45.15 o 
  -1   3   1      613.22      627.10     11.91 o 
   0   3   1     8072.49     8266.94    257.57 o 
   1   3   1      102.01       72.95      1.75 o 
   2   3   1      369.85      377.65     10.75 o 
   3   3   1        5.03        9.67      0.79 o 
   4   3   1       30.02       27.10      1.11 o 
   5   3   1       72.42       85.10      2.71 o 
   6   3   1        9.73        9.49      0.91 o 
   7   3   1      387.90      350.97      6.22 o 
   8   3   1        0.13        0.88      1.14 o 
   9   3   1       30.62       24.23      2.15 o 
  10   3   1        5.88        9.98      1.78 o 
  11   3   1      112.30      127.84      6.22 o 
 -11   4   1        2.67        3.46      2.21 o 
 -10   4   1      125.41      128.57      3.76 o 
  -9   4   1       81.00       82.51      2.88 o 
  -8   4   1      322.91      310.00      5.59 o 
  -7   4   1       97.25      110.77      2.87 o 
  -6   4   1       75.27       74.45      2.99 o 
  -5   4   1       60.02       71.65      3.74 o 
  -4   4   1      155.15      185.78      4.35 o 
  -3   4   1     1363.94     1404.59     26.69 o 
  -2   4   1      118.56      122.76      2.86 o 
   2   4   1      672.77      707.22     10.98 o 
   3   4   1     1809.78     1843.37     21.30 o 
   4   4   1      363.40      414.84      5.30 o 
   5   4   1     1152.55     1177.13     14.45 o 
   6   4   1     1428.65     1383.34     16.98 o 
   7   4   1      115.44      115.43      3.98 o 
   8   4   1       78.09       87.38      4.32 o 
   9   4   1       11.29       10.59      2.57 o 
  10   4   1        8.26        8.79      2.16 o 
  11   4   1        7.99       11.85      2.03 o 
 -11   5   1        4.19        4.72      2.27 o 
 -10   5   1       29.19       34.67      2.38 o 
  -9   5   1        0.01        1.08      0.93 o 
  -8   5   1        2.66        0.31      1.20 o 
  -7   5   1       74.64       87.35      2.64 o 
  -6   5   1       84.26       67.49      2.16 o 
  -5   5   1      249.98      241.72      4.66 o 
  -4   5   1      528.27      518.22      9.49 o 
  -3   5   1       11.14       15.25      1.56 o 
  -2   5   1     2388.03     2540.81     46.29 o 
  -1   5   1       99.05      145.26      3.04 o 
   0   5   1        7.42       16.41      1.46 o 
   1   5   1     2857.83     3262.38     59.16 o 
   2   5   1       72.03       62.77      2.03 o 
   3   5   1       92.91      124.88      2.32 o 
   4   5   1        0.61        0.93      0.61 o 
   5   5   1      327.18      332.10      5.10 o 
   6   5   1      581.79      579.58      8.08 o 
   7   5   1      675.68      657.74     11.63 o 
   8   5   1       22.79       22.16      2.02 o 
   9   5   1       63.50       60.01      3.09 o 
  10   5   1        9.65       12.85      1.89 o 
 -11   6   1      296.47      294.25      9.82 o 
 -10   6   1      453.98      468.71      8.49 o 
  -9   6   1      251.66      256.49      5.36 o 
  -8   6   1       39.38       40.88      2.21 o 
  -7   6   1      442.75      412.69      6.74 o 
  -6   6   1      177.03      192.99      3.89 o 
  -5   6   1      127.98      123.61      3.16 o 
  -4   6   1       97.23       92.56      3.05 o 
  -3   6   1      436.68      443.25     23.95 o 
  -2   6   1      145.78      132.97      3.17 o 
  -1   6   1      425.81      533.68      8.97 o 
   0   6   1       13.58        4.95      1.02 o 
   1   6   1      351.17      381.75      8.79 o 
   2   6   1      221.55      256.82      4.29 o 
   3   6   1       18.81       18.21      1.19 o 
   4   6   1      185.52      175.47      3.09 o 
   5   6   1       18.64       17.74      1.18 o 
   6   6   1        0.07       -0.47      0.94 o 
   7   6   1      212.19      204.39      4.98 o 
   8   6   1       17.23       17.58      2.08 o 
   9   6   1        6.75        7.82      1.81 o 
  10   6   1        0.93        1.32      3.18 o 
 -10   7   1        4.95        4.60      1.33 o 
  -9   7   1        7.90        7.88      1.39 o 
  -8   7   1       50.24       53.89      3.32 o 
  -7   7   1       28.95       30.21      2.17 o 
  -6   7   1      139.83      130.57      3.67 o 
  -5   7   1      327.91      314.63      7.26 o 
  -4   7   1       48.29       38.68      2.18 o 
  -3   7   1       12.90        7.57      1.23 o 
  -2   7   1      209.92      213.50      4.56 o 
  -1   7   1     1209.63     1211.46     29.19 o 
   0   7   1      101.08      116.31      4.05 o 
   1   7   1        4.35       11.62      1.56 o 
   2   7   1       11.16       14.80      1.42 o 
   3   7   1        1.58        2.17      1.00 o 
   4   7   1      470.22      461.07      8.75 o 
   5   7   1        3.40        4.86      1.35 o 
   6   7   1       28.97       30.93      5.73 o 
   7   7   1        3.86        2.08      2.75 o 
   8   7   1      120.53      102.73      7.00 o 
   9   7   1      150.25      167.47      9.01 o 
 -10   8   1        6.36        6.70      1.44 o 
  -9   8   1       10.75        8.08      1.57 o 
  -8   8   1        8.28        8.52      1.52 o 
  -7   8   1      187.07      175.59      4.68 o 
  -6   8   1       21.86       28.61      2.75 o 
  -5   8   1        0.95        4.40      1.19 o 
  -4   8   1      165.95      169.23      4.55 o 
  -3   8   1       14.35       14.06      1.88 o 
  -2   8   1      743.18      746.16     16.11 o 
  -1   8   1       57.88       52.05      2.90 o 
   0   8   1       29.02       39.58      8.49 o 
   1   8   1      138.05      148.74      5.00 o 
   2   8   1       50.51       49.91      2.51 o 
   3   8   1        5.35        1.65      1.06 o 
   4   8   1     1106.30     1094.64     18.05 o 
   5   8   1      124.03      116.18      9.23 o 
   6   8   1       12.06       11.69      2.26 o 
   7   8   1      198.98      188.28      9.17 o 
   8   8   1      193.38      209.75     10.15 o 
   9   8   1       29.63       22.18      4.46 o 
 -10   9   1       63.33       66.44      4.87 o 
  -9   9   1        1.10        2.05      1.50 o 
  -8   9   1       47.39       56.34      3.76 o 
  -7   9   1      518.45      512.48     13.18 o 
  -6   9   1        0.26       -1.16      1.56 o 
  -5   9   1        9.30       16.06      2.33 o 
  -4   9   1      110.34      115.68      4.94 o 
  -3   9   1       16.64        9.02      2.75 o 
  -2   9   1        0.10        0.40      1.07 o 
  -1   9   1      248.37      245.58      7.17 o 
   0   9   1       53.87       46.35      3.24 o 
   1   9   1      115.03      103.80      4.33 o 
   2   9   1       26.78       30.14      5.78 o 
   3   9   1       22.47       21.02      1.91 o 
   4   9   1       81.18       77.32      3.25 o 
   5   9   1      150.03      135.19      5.38 o 
   6   9   1      188.32      207.30      9.14 o 
   7   9   1        3.15       -1.59      2.78 o 
   8   9   1       96.95       89.69      7.54 o 
  -9  10   1      124.20      124.41      5.71 o 
  -8  10   1       16.72       16.48      2.31 o 
  -7  10   1        1.60        0.33      1.73 o 
  -6  10   1       96.82      101.61      8.83 o 
  -5  10   1      289.74      284.24      8.92 o 
  -4  10   1        1.67        1.11      1.31 o 
  -3  10   1      364.62      367.00     10.04 o 
  -2  10   1       13.62       22.71      2.55 o 
  -1  10   1      444.94      412.18     12.64 o 
   0  10   1       30.52       25.30      2.65 o 
   1  10   1      136.84      114.65      4.80 o 
   2  10   1       24.96       21.96      2.55 o 
   3  10   1       86.79       84.10      4.27 o 
   4  10   1       22.74       28.17      2.90 o 
   5  10   1       23.29       26.08      3.01 o 
   6  10   1        0.91        1.65      3.25 o 
   7  10   1       14.11       19.35      4.31 o 
   8  10   1      205.73      239.98     11.47 o 
  -8  11   1      117.94      110.80      4.93 o 
  -7  11   1       49.07       54.70      4.07 o 
  -6  11   1        1.32        3.32      1.70 o 
  -5  11   1       14.37       12.13      2.26 o 
  -4  11   1       20.21       23.90      4.06 o 
  -3  11   1       17.32       20.23      2.63 o 
  -2  11   1      124.54      110.38      4.96 o 
  -1  11   1        0.81        0.43      1.21 o 
   0  11   1       13.83        9.78      1.94 o 
   1  11   1      165.73      155.60      5.93 o 
   2  11   1      193.69      193.52     10.76 o 
   3  11   1        0.83        3.70      1.65 o 
   4  11   1      103.61      106.02      6.96 o 
   5  11   1        4.00        5.48      2.10 o 
   6  11   1        1.62        3.51      2.15 o 
   7  11   1        2.08        3.67      3.41 o 
  -8  12   1       28.99       26.20      2.96 o 
  -7  12   1        7.19        6.05      1.86 o 
  -6  12   1       84.54       83.02      5.29 o 
  -5  12   1      162.67      169.21      7.01 o 
  -4  12   1       35.68       38.98      3.79 o 
  -3  12   1      117.30      123.39      5.64 o 
  -2  12   1      139.86      138.92      5.89 o 
  -1  12   1        1.21        0.45      1.33 o 
   0  12   1        7.29        5.17      1.77 o 
   1  12   1       11.41        6.47      1.86 o 
   2  12   1       17.10       15.75      2.48 o 
   3  12   1      155.79      170.25      9.37 o 
   4  12   1       85.70       78.07      7.46 o 
   5  12   1       68.59       68.91      7.23 o 
   6  12   1       46.20       50.15      8.08 o 
  -6  13   1       13.59       14.28      2.90 o 
  -5  13   1      110.00      119.51      6.07 o 
  -4  13   1        0.33       -0.34      1.45 o 
  -3  13   1       38.32       40.41      3.90 o 
  -2  13   1        0.02        1.11      1.55 o 
  -1  13   1        2.58        5.31      1.84 o 
   0  13   1       14.62       13.99      2.53 o 
   1  13   1      111.01      113.92      5.57 o 
   2  13   1       17.79       22.68      4.16 o 
   3  13   1        3.16        4.73      2.88 o 
   4  13   1        6.50       15.21      4.04 o 
   5  13   1       18.79       14.48      2.93 o 
  -5  14   1       42.60       50.14      9.07 o 
  -4  14   1        0.14       -0.92      1.62 o 
  -3  14   1       33.32       44.36      7.10 o 
  -2  14   1       12.76       14.09      2.70 o 
  -1  14   1       22.56       25.49     10.09 o 
   0  14   1       24.74       24.64      3.21 o 
   1  14   1       26.95       18.66      2.93 o 
   2  14   1       22.65       36.39      5.49 o 
   3  14   1      125.77      139.42      9.20 o 
  -2  15   1       13.15       12.45      2.79 o 
  -1  15   1       32.16       33.77      3.90 o 
   0  15   1      150.65      162.50      7.20 o 
   0 -15   2        6.15        8.18      2.92 o 
   1 -15   2        2.67        1.25      2.30 o 
  -3 -14   2       72.83       81.38      7.41 o 
  -2 -14   2       19.29       32.22      4.73 o 
  -1 -14   2        3.78        1.80      2.20 o 
   0 -14   2        0.05       -1.12      1.90 o 
   1 -14   2       16.48       14.52      2.43 o 
   2 -14   2       13.11       14.76      2.43 o 
   3 -14   2        7.39        9.68      2.27 o 
   4 -14   2        2.42        3.29      1.86 o 
  -5 -13   2        0.17       -1.43      2.58 o 
  -4 -13   2       66.42       75.41      7.22 o 
  -3 -13   2       51.37       54.55      5.91 o 
  -2 -13   2        7.64       11.99      3.09 o 
  -1 -13   2       74.53       81.27      5.84 o 
   0 -13   2        7.26        8.72      1.99 o 
   1 -13   2        0.03        0.61      1.35 o 
   2 -13   2       70.77       76.84      4.45 o 
   3 -13   2       42.95       44.25      7.78 o 
   4 -13   2       14.80       13.58      2.40 o 
   5 -13   2       37.92       39.22      3.22 o 
   6 -13   2       66.08       70.13      4.37 o 
  -6 -12   2      220.35      251.76     12.62 o 
  -5 -12   2        7.35        3.72      2.71 o 
  -4 -12   2        1.20        0.81      2.24 o 
  -3 -12   2        0.23       -2.14      1.90 o 
  -2 -12   2        7.95        7.79      2.62 o 
  -1 -12   2      620.76      607.57     19.60 o 
   0 -12   2       18.70       20.49      2.43 o 
   1 -12   2        8.49        9.33      1.85 o 
   2 -12   2      222.22      229.68      7.42 o 
   3 -12   2       52.78       47.24      3.65 o 
   4 -12   2       16.71       18.43      2.57 o 
   5 -12   2      563.17      571.57     18.49 o 
   6 -12   2       36.83       37.45      3.13 o 
   7 -12   2        0.19       -0.05      1.88 o 
  -7 -11   2        9.93       13.71      3.82 o 
  -6 -11   2        2.51        7.48      3.06 o 
  -5 -11   2       29.37       36.54      4.85 o 
  -4 -11   2        0.01       -0.66      1.91 o 
  -3 -11   2       76.16       81.40      5.68 o 
  -2 -11   2        1.94        2.22      1.92 o 
  -1 -11   2       19.40       17.86      2.17 o 
   0 -11   2       18.85       18.32      2.17 o 
   1 -11   2       53.89       62.75      3.61 o 
   2 -11   2      148.82      138.94      6.05 o 
   3 -11   2      189.25      190.17      6.73 o 
   4 -11   2      455.62      474.86     12.29 o 
   5 -11   2        0.02        0.42      1.43 o 
   6 -11   2        2.22        2.23      1.33 o 
   7 -11   2       25.13       25.43      3.77 o 
   8 -11   2       28.62       31.11      3.81 o 
  -8 -10   2      101.20      100.32     15.01 o 
  -7 -10   2        1.66        0.15      1.89 o 
  -6 -10   2       30.36       32.55      4.69 o 
  -5 -10   2       48.93       41.64      4.97 o 
  -4 -10   2      104.11       94.84      6.20 o 
  -3 -10   2       60.61       45.89      4.59 o 
  -2 -10   2      192.16      188.24      8.16 o 
  -1 -10   2      163.54      142.41      6.63 o 
   0 -10   2      202.37      185.04      5.80 o 
   1 -10   2      191.81      183.38      5.80 o 
   2 -10   2        4.20        5.97      2.24 o 
   3 -10   2      126.66      128.07      4.87 o 
   4 -10   2        4.16        3.48      1.38 o 
   5 -10   2      130.26      150.49      4.87 o 
   6 -10   2        1.98        2.83      1.28 o 
   7 -10   2        0.05        1.39      1.62 o 
   8 -10   2       25.52       31.20      2.98 o 
   9 -10   2        2.01        1.23      1.49 o 
  -9  -9   2      156.40      157.25      9.41 o 
  -8  -9   2        2.14        0.55      2.55 o 
  -7  -9   2       18.23       16.92      5.90 o 
  -6  -9   2      289.28      273.02     12.06 o 
  -5  -9   2      382.76      328.19     12.99 o 
  -4  -9   2      326.00      269.77     10.90 o 
  -3  -9   2      121.16      110.46      6.00 o 
  -2  -9   2       12.27        7.15      1.72 o 
  -1  -9   2      154.76      158.05      5.72 o 
   0  -9   2       95.58       85.91      3.52 o 
   1  -9   2      155.95      168.01      5.20 o 
   2  -9   2      561.28      535.33     12.14 o 
   3  -9   2       12.72       10.50      1.86 o 
   4  -9   2        2.17        2.88      1.24 o 
   5  -9   2      136.98      141.57      4.82 o 
   6  -9   2      273.60      270.80      6.00 o 
   7  -9   2       39.70       37.37      2.52 o 
   8  -9   2       60.38       61.37      3.36 o 
   9  -9   2       41.23       48.63      3.17 o 
  -9  -8   2        1.46        2.23      3.36 o 
  -8  -8   2       43.78       43.27      3.88 o 
  -7  -8   2      165.43      158.52      5.98 o 
  -6  -8   2      139.51      121.77      4.99 o 
  -5  -8   2       76.82       73.97      5.49 o 
  -4  -8   2       49.45       43.41      4.37 o 
  -3  -8   2      710.05      663.40     19.92 o 
  -2  -8   2        3.12        4.13      1.08 o 
  -1  -8   2      398.61      420.45     14.29 o 
   0  -8   2      338.50      340.12      8.08 o 
   1  -8   2     1188.49     1204.45     23.49 o 
   2  -8   2     1738.19     1685.77     26.42 o 
   3  -8   2       33.88       25.96      2.25 o 
   4  -8   2      121.58      112.02      3.55 o 
   5  -8   2       57.55       62.43      2.57 o 
   6  -8   2        0.02       -1.08      0.75 o 
   7  -8   2      425.61      418.80      8.21 o 
   8  -8   2      330.20      345.26      7.51 o 
   9  -8   2       74.34       68.55      3.91 o 
  10  -8   2       49.02       63.52      3.86 o 
 -10  -7   2       56.84       84.11      7.47 o 
  -9  -7   2       14.06        2.61      3.28 o 
  -8  -7   2       35.29       31.71      3.32 o 
  -7  -7   2        0.42        2.97      1.73 o 
  -6  -7   2       80.10       85.71      4.15 o 
  -5  -7   2       42.42       48.32      2.63 o 
  -4  -7   2      612.41      609.66     18.30 o 
  -3  -7   2        0.66        4.57      0.95 o 
  -2  -7   2      178.82      198.16     21.19 o 
  -1  -7   2       92.57       96.57      3.23 o 
   0  -7   2        3.27        5.67      1.20 o 
   1  -7   2       85.80       84.27      2.39 o 
   2  -7   2     1295.17     1321.60     17.80 o 
   3  -7   2       52.72       45.93      3.57 o 
   4  -7   2        7.38        9.57      1.10 o 
   5  -7   2      655.01      634.81     10.23 o 
   6  -7   2      217.13      210.10      4.90 o 
   7  -7   2       51.59       55.96      3.18 o 
   8  -7   2       90.03       79.84      6.39 o 
   9  -7   2       25.03       25.45      2.31 o 
  10  -7   2      129.89      144.24      4.44 o 
 -10  -6   2      213.51      221.53     10.78 o 
  -9  -6   2       68.24       80.77      5.18 o 
  -8  -6   2       89.91       89.54      3.83 o 
  -7  -6   2        0.18        0.32      1.68 o 
  -6  -6   2        0.51       -0.35      1.18 o 
  -5  -6   2      274.70      283.69      6.17 o 
  -4  -6   2      247.89      259.45      5.44 o 
  -3  -6   2      363.76      340.46      6.41 o 
  -2  -6   2        0.40       -0.26      0.29 o 
  -1  -6   2       61.62       64.04      2.37 o 
   0  -6   2       72.78       73.80      1.68 o 
   1  -6   2       42.91       46.83      1.31 o 
   2  -6   2      560.30      517.63      7.53 o 
   3  -6   2        0.11        1.11      0.50 o 
   5  -6   2       96.09       88.29      2.74 o 
   6  -6   2      764.29      755.17     11.92 o 
   7  -6   2        0.23       -0.02      0.83 o 
   8  -6   2       45.94       44.95      3.13 o 
   9  -6   2       43.94       38.75      2.45 o 
  10  -6   2        4.23        4.03      1.65 o 
 -10  -5   2        2.97        4.61      2.46 o 
  -9  -5   2        9.10        5.50      2.31 o 
  -8  -5   2        0.10        0.23      1.34 o 
  -7  -5   2       11.37       15.33      1.91 o 
  -6  -5   2        0.02       -0.21      1.15 o 
  -5  -5   2      189.29      172.17      4.39 o 
  -4  -5   2       36.66       25.39      1.50 o 
  -3  -5   2     1681.72     1745.78     26.74 o 
  -2  -5   2      976.77     1023.98     27.93 o 
  -1  -5   2      483.92      475.68     10.11 o 
   0  -5   2        0.97       -0.05      0.30 o 
   1  -5   2     1177.96     1257.63     16.43 o 
   2  -5   2      436.38      430.58     16.93 o 
   3  -5   2       15.01       14.46      0.75 o 
   4  -5   2     1479.39     1495.90     42.28 o 
   5  -5   2       69.06       56.68      3.00 o 
   6  -5   2      570.65      537.09      9.03 o 
   7  -5   2      160.26      145.20      4.02 o 
   8  -5   2      564.33      562.34     10.05 o 
   9  -5   2       94.90       90.32      3.27 o 
  10  -5   2       46.17       47.11      3.17 o 
  11  -5   2       47.78       52.48      3.02 o 
 -11  -4   2       39.99       31.48      3.80 o 
 -10  -4   2      259.18      278.26      9.09 o 
  -9  -4   2      168.93      180.37      4.85 o 
  -8  -4   2       21.69       20.28      1.78 o 
  -7  -4   2      634.27      635.62      9.71 o 
  -6  -4   2      332.34      307.39      5.30 o 
  -5  -4   2        8.73        9.24      1.35 o 
  -4  -4   2      159.74      167.84      3.19 o 
  -3  -4   2      360.29      431.39      9.88 o 
  -1  -4   2      268.95      274.84      5.75 o 
   0  -4   2      182.88      180.43      4.53 o 
   1  -4   2       19.98        8.63      2.16 o 
   2  -4   2     1982.13     1987.76     29.16 o 
   3  -4   2     1489.26     1526.22     31.50 o 
   4  -4   2      449.68      451.71      8.56 o 
   5  -4   2       29.96       26.30      1.78 o 
   6  -4   2     1187.68     1115.18     16.21 o 
   7  -4   2      545.52      533.38     11.97 o 
   8  -4   2        4.12        7.48      1.19 o 
   9  -4   2      361.55      366.15      6.81 o 
  10  -4   2        4.18        5.26      1.27 o 
  11  -4   2       54.69       62.30      3.26 o 
 -11  -3   2        0.04       -1.20      1.43 o 
 -10  -3   2      406.76      427.95      8.95 o 
  -9  -3   2       11.62        9.58      1.64 o 
  -8  -3   2      400.46      381.20      8.67 o 
  -7  -3   2      170.91      165.73      3.80 o 
  -6  -3   2      435.72      473.67      7.51 o 
  -5  -3   2     3351.32     3491.77     39.59 o 
  -4  -3   2     1375.05     1429.67     18.55 o 
  -3  -3   2       30.16       22.55      1.72 o 
  -1  -3   2      466.26      418.45      8.04 o 
   0  -3   2      868.00      915.16     17.72 o 
   1  -3   2      794.30      748.03     16.28 o 
   2  -3   2     2087.99     2249.37     55.46 o 
   3  -3   2     1436.87     1460.29     24.04 o 
   4  -3   2        7.12        5.74      0.75 o 
   5  -3   2      152.47      123.45      3.07 o 
   6  -3   2      191.34      196.60      3.74 o 
   7  -3   2      199.40      192.41      4.66 o 
   8  -3   2      946.38      915.33     12.80 o 
   9  -3   2       26.53       27.81      1.96 o 
  10  -3   2      182.63      173.52      4.52 o 
  11  -3   2      134.15      132.77     14.23 o 
 -11  -2   2        1.40       -0.04      1.51 o 
 -10  -2   2      102.15      109.84      4.12 o 
  -9  -2   2      103.70      110.39      3.90 o 
  -8  -2   2       15.09       15.55      1.73 o 
  -7  -2   2      255.80      231.63      5.60 o 
  -6  -2   2      380.91      406.66      6.67 o 
  -5  -2   2      338.46      326.11      4.35 o 
  -4  -2   2      213.35      267.42      4.37 o 
  -3  -2   2      312.71      360.73      8.02 o 
  -1  -2   2     1844.89     1902.29     46.94 o 
   0  -2   2     1016.05     1018.74     19.42 o 
   1  -2   2     3784.91     3629.87     52.97 o 
   2  -2   2       11.50        6.74      1.29 o 
   3  -2   2       56.71       65.09      2.12 o 
   4  -2   2        9.91       11.32      0.95 o 
   5  -2   2      115.32      108.27      2.77 o 
   6  -2   2      170.92      173.06      3.86 o 
   7  -2   2      951.08      894.53     12.16 o 
   8  -2   2        8.72        7.20      1.15 o 
   9  -2   2      467.30      464.49      7.86 o 
  10  -2   2        4.32        4.35      1.25 o 
  11  -2   2       31.24       36.89      4.19 o 
 -11  -1   2        3.41        5.57      1.76 o 
 -10  -1   2        5.20        6.25      1.59 o 
  -9  -1   2        1.14       -2.17      1.09 o 
  -8  -1   2       57.01       61.74      2.86 o 
  -7  -1   2        4.17        2.56      1.04 o 
  -6  -1   2        8.51        5.69      0.79 o 
  -5  -1   2      139.84      142.85      2.38 o 
  -4  -1   2       16.09       12.82      1.21 o 
  -3  -1   2       13.65       20.84      1.41 o 
  -2  -1   2     1586.89     1710.63     43.08 o 
  -1  -1   2      254.40      121.15      3.74 o 
   0  -1   2     1598.24     1706.60     25.01 o 
   1  -1   2      700.50      737.73      8.79 o 
   3  -1   2        5.74        7.63      0.79 o 
   4  -1   2      220.57      193.89      4.38 o 
   5  -1   2        1.59        2.24      0.60 o 
   6  -1   2      266.44      277.49      5.21 o 
   7  -1   2       58.20       48.36      2.15 o 
   8  -1   2       38.64       30.53      1.87 o 
   9  -1   2      113.66      114.40      3.34 o 
  10  -1   2       44.83       45.79      2.88 o 
  11  -1   2       92.84      106.45      9.12 o 
 -11   0   2        0.03       -2.15      1.36 o 
 -10   0   2      254.15      275.73      6.65 o 
  -9   0   2        8.76       11.81      2.75 o 
  -8   0   2      530.05      496.35      9.43 o 
  -7   0   2      327.09      326.32      4.76 o 
  -6   0   2       29.25       28.99      2.22 o 
  -5   0   2       14.67       16.52      1.46 o 
  -4   0   2      137.06      145.90      2.99 o 
  -3   0   2       95.20       99.91      3.13 o 
  -2   0   2    13873.26    14773.99    366.52 o 
   0   0   2      126.26      137.24      4.30 o 
   1   0   2        0.02        3.94      0.52 o 
   2   0   2        0.84        1.68      0.50 o 
   3   0   2     2974.37     2878.89    197.49 o 
   4   0   2      133.07      124.99      2.12 o 
   5   0   2       94.71      122.53      2.64 o 
   6   0   2        6.05        2.79      0.65 o 
   7   0   2       94.65       86.97      2.13 o 
   8   0   2      565.77      564.44      8.65 o 
   9   0   2      114.81      118.46      3.80 o 
  10   0   2      258.85      279.07      8.90 o 
  11   0   2        0.10        0.20      1.74 o 
 -11   1   2        3.58        6.54      2.13 o 
 -10   1   2      277.67      294.07      6.84 o 
  -9   1   2        4.46        2.45      1.59 o 
  -8   1   2       68.10       67.90      3.24 o 
  -7   1   2      880.59      869.21     11.35 o 
  -6   1   2      129.37      127.86      3.05 o 
  -5   1   2       66.99       49.78      1.88 o 
  -4   1   2      928.27     1032.45      9.72 o 
  -3   1   2      264.41      244.35      3.43 o 
  -1   1   2      252.00      319.04      9.34 o 
   0   1   2      369.66      403.67      8.17 o 
   1   1   2       78.76       70.95      1.87 o 
   2   1   2       60.05       67.82      1.95 o 
   3   1   2      447.45      411.45     19.38 o 
   4   1   2     2972.54     3137.05     35.70 o 
   5   1   2      135.41      111.29      2.19 o 
   6   1   2      260.41      274.94      6.08 o 
   7   1   2      214.91      210.55      3.94 o 
   8   1   2       44.34       45.66      2.83 o 
   9   1   2      392.49      384.60     10.76 o 
  10   1   2       15.10       13.58      5.39 o 
  11   1   2       48.12       45.44      4.90 o 
 -11   2   2       11.99       13.78      2.60 o 
 -10   2   2      118.11      111.82      7.29 o 
  -9   2   2        1.24        0.00      1.14 o 
  -8   2   2        4.85        4.18      0.84 o 
  -7   2   2      328.46      328.36      4.78 o 
  -6   2   2      298.33      351.09      5.20 o 
  -5   2   2      133.57      141.73      2.29 o 
  -4   2   2     1969.47     2158.29     27.78 o 
  -3   2   2      688.06      710.29     11.20 o 
  -2   2   2      726.67      719.29     11.52 o 
  -1   2   2    15359.98    16187.61    421.20 o 
   1   2   2        0.17        1.67      0.56 o 
   2   2   2        2.42        5.52      0.53 o 
   3   2   2      535.65      551.29      7.14 o 
   4   2   2     1789.96     1763.52     18.83 o 
   5   2   2      106.15      100.69      2.14 o 
   6   2   2       24.60       23.18      1.38 o 
   7   2   2      115.81      120.45      3.92 o 
   8   2   2        0.06       -0.01      0.86 o 
   9   2   2        0.85        3.47      1.26 o 
  10   2   2       13.64       11.06      3.00 o 
  11   2   2      297.17      299.11      9.60 o 
 -11   3   2        0.76        1.34      3.02 o 
 -10   3   2        0.05       -2.29      1.55 o 
  -9   3   2        7.84        9.16      1.91 o 
  -8   3   2       10.01        7.04      0.93 o 
  -7   3   2      106.47      108.77      2.43 o 
  -6   3   2      311.50      327.90      4.60 o 
  -5   3   2       20.79       23.79      1.35 o 
  -4   3   2     1653.48     1798.03     20.92 o 
  -3   3   2        1.12        1.76      0.45 o 
  -2   3   2       43.17       24.57      1.35 o 
  -1   3   2     1174.40     1234.46     33.72 o 
   0   3   2      112.98      129.33      3.16 o 
   1   3   2       18.88       11.85      1.68 o 
   2   3   2      205.28      222.03      4.59 o 
   3   3   2        3.98       13.04      0.76 o 
   4   3   2      700.72      761.98     10.75 o 
   5   3   2        1.34        0.68      0.79 o 
   6   3   2       40.16       36.94      1.74 o 
   7   3   2       20.36       19.82      1.54 o 
   8   3   2        3.01        4.14      1.29 o 
   9   3   2      324.54      331.96      9.72 o 
  10   3   2       76.69       86.49      4.26 o 
  11   3   2        5.66        2.48      1.99 o 
 -11   4   2       59.94       65.25      5.00 o 
 -10   4   2       90.37       94.75      5.25 o 
  -9   4   2       92.50       95.01      5.12 o 
  -8   4   2       62.50       62.85      2.56 o 
  -7   4   2        0.12       -0.55      0.68 o 
  -6   4   2       57.05       66.61      1.77 o 
  -5   4   2      106.57      116.07      2.39 o 
  -4   4   2       87.58       74.61      1.76 o 
  -3   4   2     1185.60     1346.19     17.41 o 
  -2   4   2     3908.07     4093.12     60.82 o 
   0   4   2       14.62        9.88      1.81 o 
   1   4   2      468.12      441.48      6.26 o 
   2   4   2      490.31      429.69      6.27 o 
   3   4   2      272.70      248.94      3.49 o 
   4   4   2      252.00      256.22      3.76 o 
   5   4   2      284.52      271.37      6.15 o 
   6   4   2       29.97       37.93      1.96 o 
   7   4   2        5.24        7.71      1.18 o 
   8   4   2      160.05      178.87      4.88 o 
   9   4   2       52.06       52.24      3.01 o 
  10   4   2       83.41      100.03      4.31 o 
 -11   5   2        2.37        0.15      2.01 o 
 -10   5   2        0.04       -0.76      1.36 o 
  -9   5   2       98.05      105.41      3.23 o 
  -8   5   2        5.90        6.77      1.15 o 
  -7   5   2      501.45      485.49      7.47 o 
  -6   5   2       22.14       21.26      1.70 o 
  -5   5   2      132.76      121.86      3.13 o 
  -4   5   2        5.82        3.77      0.78 o 
  -3   5   2     1350.48     1401.94     21.47 o 
  -2   5   2      673.41      673.94     11.27 o 
  -1   5   2        1.96        0.45      0.54 o 
   0   5   2      311.54      341.53     11.47 o 
   1   5   2      603.07      614.90      7.60 o 
   2   5   2       16.69       14.90      0.83 o 
   3   5   2      514.41      525.68      6.41 o 
   4   5   2      432.53      386.34      5.63 o 
   5   5   2      170.82      179.58      3.44 o 
   6   5   2      203.50      182.81      4.00 o 
   7   5   2      128.47      133.23      4.01 o 
   8   5   2       30.35       28.53      2.64 o 
   9   5   2       30.19       34.66      2.59 o 
  10   5   2       51.78       49.81      8.41 o 
 -11   6   2        0.40       -3.10      1.79 o 
 -10   6   2       15.36       14.35      1.72 o 
  -9   6   2      346.56      349.99      6.50 o 
  -8   6   2      346.62      319.09      5.89 o 
  -7   6   2        8.30        8.46      1.27 o 
  -6   6   2      501.52      438.78      7.64 o 
  -5   6   2        0.10        0.23      0.76 o 
  -4   6   2        2.95        1.75      0.76 o 
  -3   6   2       27.56       16.34      1.76 o 
  -2   6   2      555.58      533.31     11.05 o 
  -1   6   2       87.98       91.22      2.33 o 
   0   6   2        0.86        3.98      0.85 o 
   1   6   2      119.81      116.85      3.13 o 
   2   6   2      101.34      110.77      3.02 o 
   3   6   2       27.05       21.99      1.12 o 
   4   6   2      898.38      923.08     11.64 o 
   5   6   2      538.60      542.83      9.61 o 
   6   6   2      567.98      560.44      8.87 o 
   7   6   2      662.68      684.07     14.28 o 
   8   6   2        1.45        0.01      1.32 o 
   9   6   2      169.64      181.29     12.35 o 
  10   6   2       22.73       33.44      3.99 o 
 -11   7   2        1.31       -2.78      1.88 o 
 -10   7   2      157.70      162.57      4.42 o 
  -9   7   2        3.09        2.67      1.13 o 
  -8   7   2        4.76        7.38      1.33 o 
  -7   7   2      154.44      155.57      4.66 o 
  -6   7   2       50.74       63.45      3.59 o 
  -5   7   2       21.58       26.94      1.76 o 
  -4   7   2      235.52      225.98      4.49 o 
  -3   7   2       36.01       36.53      2.37 o 
  -2   7   2      514.25      494.66      8.38 o 
  -1   7   2      142.10      139.01      3.58 o 
   0   7   2       45.38       48.86      2.26 o 
   1   7   2      408.41      418.16      7.79 o 
   2   7   2       51.99       49.50      2.52 o 
   3   7   2        4.43        4.93      0.76 o 
   4   7   2      342.09      327.73      5.61 o 
   5   7   2      249.96      246.26      6.05 o 
   6   7   2       21.21       19.26      1.94 o 
   7   7   2      105.89      104.12      4.01 o 
   8   7   2       27.81       32.53      4.52 o 
   9   7   2       25.19       24.07      4.37 o 
 -10   8   2       10.11       15.17      2.97 o 
  -9   8   2       28.86       24.87      2.14 o 
  -8   8   2       53.62       47.70      2.50 o 
  -7   8   2      254.17      215.55      4.58 o 
  -6   8   2      503.59      459.60     14.94 o 
  -5   8   2      419.62      404.55      8.61 o 
  -4   8   2       35.00       26.37      2.64 o 
  -3   8   2       37.32       39.00      3.14 o 
  -2   8   2        8.39        8.63      1.28 o 
  -1   8   2       22.07       15.99      1.53 o 
   0   8   2       71.69       71.86      2.96 o 
   1   8   2       55.10       53.60      2.53 o 
   2   8   2      205.84      203.93      5.01 o 
   3   8   2        0.99        2.63      1.17 o 
   4   8   2      590.20      583.04     10.92 o 
   5   8   2       46.16       49.75      2.99 o 
   6   8   2       47.24       48.29      5.06 o 
   7   8   2       97.80      102.76      6.57 o 
   8   8   2       25.49       26.38      4.54 o 
   9   8   2        9.54       10.29      3.63 o 
 -10   9   2       19.53       23.28      3.27 o 
  -9   9   2        0.73        0.68      1.42 o 
  -8   9   2        0.23        3.05      1.42 o 
  -7   9   2       25.86       26.15      3.11 o 
  -6   9   2      172.55      162.12      6.47 o 
  -5   9   2        2.72       -0.02      2.45 o 
  -4   9   2       61.94       49.93      3.68 o 
  -3   9   2      114.67       84.02      4.12 o 
  -2   9   2       53.69       43.97      3.35 o 
  -1   9   2        3.62        0.64      1.14 o 
   0   9   2      177.49      158.97      7.06 o 
   1   9   2      243.56      252.30      5.78 o 
   2   9   2        9.01        6.59      1.64 o 
   3   9   2       31.72       26.79      2.20 o 
   4   9   2      103.52       95.44      3.95 o 
   5   9   2       46.85       44.00      5.45 o 
   7   9   2      142.96      160.49      8.77 o 
   8   9   2       73.52       78.99      7.11 o 
  -9  10   2       14.18       14.91      2.41 o 
  -8  10   2       33.50       27.44      3.36 o 
  -7  10   2       56.40       58.83      4.65 o 
  -6  10   2      326.89      347.24     12.23 o 
  -5  10   2      386.69      347.72     10.32 o 
  -4  10   2      184.72      153.86      6.10 o 
  -3  10   2      274.03      239.61      7.73 o 
  -2  10   2       23.65       26.82      2.82 o 
  -1  10   2      101.78      111.78      4.82 o 
   0  10   2       99.00       78.20      4.04 o 
   1  10   2      153.66      153.94      5.79 o 
   2  10   2        1.10       -1.86      0.93 o 
   3  10   2       66.89       59.89      3.97 o 
   4  10   2        0.29       -0.21      1.21 o 
   5  10   2        0.97        1.25      1.76 o 
   6  10   2        6.77        8.39      3.37 o 
   7  10   2      205.98      233.34     11.13 o 
   8  10   2       25.64       21.33      4.66 o 
  -8  11   2       16.71       14.44      2.39 o 
  -7  11   2      181.81      180.02      7.57 o 
  -6  11   2       87.67       88.50      5.40 o 
  -5  11   2      143.87      139.73      9.98 o 
  -4  11   2       82.62       85.95      4.72 o 
  -3  11   2       20.17       18.30      2.59 o 
  -2  11   2      164.72      142.98      5.89 o 
  -1  11   2       15.46       16.69      3.38 o 
   0  11   2      544.94      497.93     16.85 o 
   1  11   2       81.17       76.61      8.79 o 
   2  11   2        0.01        0.56      1.51 o 
   3  11   2       47.07       38.33      3.11 o 
   4  11   2        1.33        0.47      1.58 o 
   5  11   2        3.92        3.90      2.08 o 
   6  11   2       48.21       40.72      5.38 o 
   7  11   2        6.66        5.23      3.74 o 
  -7  12   2        1.79        5.54      2.14 o 
  -6  12   2       41.66       46.00      6.59 o 
  -5  12   2       16.45       12.62      2.53 o 
  -4  12   2       18.42       18.12      2.80 o 
  -3  12   2       82.11       78.01      6.61 o 
  -2  12   2        7.48        6.96      2.23 o 
  -1  12   2        0.02       -0.45      1.25 o 
   0  12   2        1.32        0.68      1.57 o 
   1  12   2      141.90      135.33      5.95 o 
   2  12   2        3.21        4.00      2.61 o 
   3  12   2       32.87       34.18      2.86 o 
   4  12   2        0.89        3.20      3.00 o 
   5  12   2      257.97      256.71      8.71 o 
   6  12   2        0.01        2.72      3.46 o 
  -6  13   2       42.63       45.37      4.53 o 
  -5  13   2       19.96       17.72      2.97 o 
  -4  13   2        2.40        3.70      1.85 o 
  -3  13   2      189.80      178.98      7.32 o 
  -2  13   2        6.77        5.48      2.04 o 
  -1  13   2       26.93       26.64      6.56 o 
   0  13   2        2.44        0.97      1.56 o 
   1  13   2        6.31        5.97      2.05 o 
   2  13   2       37.83       47.20      7.44 o 
   3  13   2        2.69        8.03      3.29 o 
   4  13   2        5.93        5.14      3.48 o 
  -5  14   2      182.79      203.37      8.57 o 
  -4  14   2        0.45        0.72      1.71 o 
  -3  14   2        1.28        1.60      1.78 o 
  -2  14   2        1.38       -2.68      1.34 o 
  -1  14   2        7.50        8.72      2.46 o 
   0  14   2      326.04      345.05     27.05 o 
   1  14   2        1.22        3.33      2.03 o 
   2  14   2      129.75      117.28      8.46 o 
   3  14   2       17.45       20.91      4.64 o 
  -1  15   2       78.79       74.22      5.60 o 
  -3 -14   3        2.14        0.54      2.30 o 
  -2 -14   3        1.31        3.30      2.49 o 
  -1 -14   3        1.82        3.67      2.26 o 
   0 -14   3        0.41       -2.20      1.73 o 
   1 -14   3       91.55      114.26      5.34 o 
   2 -14   3      242.71      263.73      8.65 o 
   3 -14   3      177.57      189.45      7.24 o 
   4 -14   3        4.51        4.33      1.62 o 
  -5 -13   3        0.58        0.74      2.60 o 
  -4 -13   3       45.88       39.30      5.32 o 
  -3 -13   3       86.42       84.15      6.29 o 
  -2 -13   3       39.13       48.79      5.21 o 
  -1 -13   3        0.18       -0.40      1.74 o 
   0 -13   3       12.94       13.42      2.78 o 
   1 -13   3      145.66      137.53      5.57 o 
   2 -13   3      453.88      474.39     12.41 o 
   3 -13   3      140.42      148.03      9.46 o 
   4 -13   3       37.66       45.52      3.33 o 
   5 -13   3       23.25       27.38      2.76 o 
   6 -13   3       95.36      100.08      4.90 o 
  -6 -12   3      349.38      373.39     15.89 o 
  -5 -12   3       13.36       14.93      3.53 o 
  -4 -12   3        0.21        0.51      2.13 o 
  -3 -12   3        1.68        2.69      2.17 o 
  -2 -12   3       54.35       52.56      5.21 o 
  -1 -12   3        2.04        4.20      2.05 o 
   0 -12   3        8.40        4.67      1.55 o 
   1 -12   3        2.71        3.86      1.52 o 
   2 -12   3       37.32       33.89      3.03 o 
   3 -12   3       96.93       93.82     14.60 o 
   4 -12   3       28.84       33.70      2.72 o 
   5 -12   3       15.53       14.01      2.02 o 
   6 -12   3      137.29      157.69      5.58 o 
   7 -12   3      111.60      117.69      5.46 o 
  -7 -11   3       49.39       54.46      6.58 o 
  -6 -11   3        4.50        5.01      2.76 o 
  -5 -11   3       12.01       17.06      3.60 o 
  -4 -11   3      102.21      111.31      6.87 o 
  -3 -11   3       64.61       65.01      5.07 o 
  -2 -11   3        5.55        6.69      2.23 o 
  -1 -11   3      164.60      177.65      7.88 o 
   0 -11   3      213.98      195.87      6.21 o 
   1 -11   3        9.06       10.37      1.97 o 
   2 -11   3      186.04      193.69      7.63 o 
   3 -11   3      134.78      131.52      5.10 o 
   4 -11   3        0.08        1.00      1.34 o 
   5 -11   3       60.13       64.74      3.49 o 
   6 -11   3        4.94        6.18      1.61 o 
   7 -11   3       61.55       64.05      4.05 o 
   8 -11   3        6.57        4.28      1.89 o 
  -8 -10   3       15.20       13.42      2.87 o 
  -7 -10   3        0.03       -1.10      2.35 o 
  -6 -10   3       69.26       71.41      6.68 o 
  -5 -10   3      352.89      348.84     13.79 o 
  -4 -10   3        7.47        8.71      2.47 o 
  -3 -10   3      200.73      163.39      7.68 o 
  -2 -10   3       14.61       16.17      2.62 o 
  -1 -10   3       20.57       16.47      1.93 o 
   0 -10   3        6.32       15.92      3.15 o 
   1 -10   3       68.84       60.98      3.06 o 
   2 -10   3      123.67      117.52      6.31 o 
   3 -10   3      141.11      132.88      4.86 o 
   4 -10   3       21.73       22.18      2.03 o 
   5 -10   3        0.11       -0.98      1.05 o 
   6 -10   3      237.23      237.54      6.58 o 
   7 -10   3       31.92       37.74      3.05 o 
   8 -10   3        0.00       -1.34      1.19 o 
  -9  -9   3       65.28       59.15      6.66 o 
  -8  -9   3       16.46       13.00      2.77 o 
  -7  -9   3       34.56       25.07      4.46 o 
  -6  -9   3      202.35      226.35     10.64 o 
  -5  -9   3       14.31       12.52      2.88 o 
  -4  -9   3        1.57        3.16      1.95 o 
  -3  -9   3      280.23      282.57     10.60 o 
  -2  -9   3      199.35      177.37      7.34 o 
  -1  -9   3      791.92      770.94     16.03 o 
   0  -9   3      342.85      345.35      8.36 o 
   1  -9   3      531.23      499.56     11.16 o 
   2  -9   3      123.78      126.74      6.39 o 
   3  -9   3      430.71      415.29     10.04 o 
   4  -9   3      252.02      241.01      6.91 o 
   5  -9   3      251.12      246.77      5.45 o 
   6  -9   3        0.11        0.25      0.81 o 
   7  -9   3        6.35        8.19      1.56 o 
   8  -9   3        3.70        3.61      1.31 o 
   9  -9   3        1.87        1.40      1.30 o 
  -9  -8   3       12.37       14.94      4.19 o 
  -8  -8   3       62.53       58.63      4.39 o 
  -7  -8   3        5.90        5.82      1.97 o 
  -6  -8   3       14.39       21.60      3.63 o 
  -5  -8   3      510.02      501.63     17.14 o 
  -4  -8   3       48.14       57.49      4.44 o 
  -3  -8   3      224.40      200.09      8.11 o 
  -2  -8   3      104.08      112.71      3.84 o 
  -1  -8   3      242.14      235.10      6.07 o 
   0  -8   3       75.33       69.37      2.77 o 
   1  -8   3        5.89        6.64      0.75 o 
   2  -8   3     1034.06     1073.19     17.53 o 
   3  -8   3     1958.98     1894.77     29.79 o 
   4  -8   3      435.89      426.70      7.47 o 
   5  -8   3        0.14        0.25      0.71 o 
   6  -8   3        3.40        3.42      1.03 o 
   7  -8   3        3.36        3.48      1.13 o 
   8  -8   3       29.48       26.74      2.31 o 
   9  -8   3       50.04       49.40      3.17 o 
  10  -8   3      134.35      144.30      4.57 o 
 -10  -7   3       32.06       32.83      5.39 o 
  -9  -7   3        0.11        1.27      2.95 o 
  -8  -7   3      110.61      120.85      8.13 o 
  -7  -7   3        6.04        3.79      1.84 o 
  -6  -7   3      169.38      167.32      4.76 o 
  -5  -7   3      268.52      253.82      7.44 o 
  -4  -7   3       16.47       21.45      2.27 o 
  -3  -7   3      383.31      370.76      8.68 o 
  -2  -7   3      233.66      228.21      8.31 o 
  -1  -7   3        2.98        7.18      0.84 o 
   0  -7   3      315.71      300.03      5.39 o 
   1  -7   3      235.03      229.40      3.83 o 
   2  -7   3      140.94      133.15      2.68 o 
   3  -7   3     1018.64      961.25     13.76 o 
   4  -7   3      620.42      602.02      9.57 o 
   5  -7   3      231.30      222.50      4.85 o 
   6  -7   3      807.85      756.68     12.19 o 
   7  -7   3        0.44        0.10      1.13 o 
   8  -7   3       37.46       36.30      2.55 o 
   9  -7   3      167.48      166.14      4.57 o 
  10  -7   3       11.74       14.00      1.81 o 
 -10  -6   3       16.45       15.15      4.31 o 
  -9  -6   3       26.23       19.67      3.08 o 
  -8  -6   3      327.12      321.51      7.71 o 
  -7  -6   3        5.77        5.80      2.14 o 
  -6  -6   3       16.02       20.09      2.00 o 
  -5  -6   3        0.40        0.18      1.00 o 
  -4  -6   3        2.52        0.49      1.18 o 
  -3  -6   3      194.73      209.50      5.41 o 
  -1  -6   3      154.19      179.67      3.57 o 
   0  -6   3       77.89       60.16      1.97 o 
   1  -6   3      270.96      251.50      4.69 o 
   2  -6   3      249.68      222.50      3.17 o 
   3  -6   3       14.66       16.17      0.82 o 
   4  -6   3      733.66      644.86     26.12 o 
   5  -6   3      329.77      311.21      5.95 o 
   6  -6   3      701.21      641.17     10.58 o 
   7  -6   3       11.36       10.55      1.44 o 
   8  -6   3      300.29      291.54      6.57 o 
   9  -6   3       23.70       23.32      2.21 o 
  10  -6   3      123.80      128.14      4.69 o 
 -10  -5   3        9.05       14.36      3.05 o 
  -9  -5   3       25.44       19.55      2.93 o 
  -8  -5   3        0.03       -1.55      1.37 o 
  -7  -5   3      412.17      417.58      8.74 o 
  -6  -5   3       77.61       74.17      3.16 o 
  -5  -5   3       11.85       15.07      1.60 o 
  -4  -5   3        5.12        8.07      1.50 o 
  -3  -5   3      465.68      415.86     18.40 o 
  -2  -5   3     1162.01     1226.34     22.84 o 
  -1  -5   3      107.71      123.61      2.60 o 
   0  -5   3        0.02        0.86      0.75 o 
   1  -5   3     1637.09     1610.72    127.55 o 
   2  -5   3       15.25       15.54      0.65 o 
   3  -5   3      535.51      474.46      6.42 o 
   4  -5   3       19.69       21.17      1.78 o 
   5  -5   3        0.56        0.11      0.54 o 
   6  -5   3       13.78       10.95      1.32 o 
   7  -5   3       27.20       28.82      2.06 o 
   8  -5   3       60.78       62.05      2.76 o 
   9  -5   3        0.10        0.14      1.02 o 
  10  -5   3        6.98        8.48      1.73 o 
 -11  -4   3      272.90      273.36     18.42 o 
 -10  -4   3       62.43       57.03      9.29 o 
  -9  -4   3        4.98        3.54      3.60 o 
  -8  -4   3      120.69      107.87      4.16 o 
  -7  -4   3        1.15        0.76      1.83 o 
  -6  -4   3        1.93        5.27      1.44 o 
  -5  -4   3      416.95      460.88      8.56 o 
  -4  -4   3        3.77       15.50      2.88 o 
  -3  -4   3      186.99      224.16      7.68 o 
  -2  -4   3      621.90      611.84      9.59 o 
  -1  -4   3      135.96      124.76      2.16 o 
   0  -4   3     1638.22     1769.16     33.64 o 
   1  -4   3       15.39       17.84      1.50 o 
   2  -4   3     1103.77     1172.36     13.75 o 
   3  -4   3     2311.55     2441.26     28.05 o 
   4  -4   3       74.43       45.61      3.79 o 
   5  -4   3      824.29      766.20     13.65 o 
   6  -4   3        2.36        3.96      0.93 o 
   7  -4   3     1178.47     1129.73     15.25 o 
   8  -4   3      418.29      388.13      7.94 o 
   9  -4   3       48.79       54.39      3.17 o 
  10  -4   3      172.99      163.29      5.94 o 
  11  -4   3       17.87       20.10      2.05 o 
 -11  -3   3        0.34       -2.21      2.67 o 
 -10  -3   3      107.11      113.82      5.98 o 
  -9  -3   3        4.98        6.25      1.40 o 
  -8  -3   3      293.98      297.09      5.69 o 
  -7  -3   3       34.18       31.63      1.77 o 
  -6  -3   3       94.28       91.55      2.48 o 
  -5  -3   3       90.83      104.62      3.28 o 
  -4  -3   3        0.69        1.89      0.79 o 
  -3  -3   3      276.39      257.51      5.95 o 
  -1  -3   3       43.37       38.55      0.98 o 
   0  -3   3      406.52      435.42      7.27 o 
   1  -3   3        0.05        0.34      0.30 o 
   2  -3   3       31.26       23.04      0.81 o 
   3  -3   3      527.52      550.24      9.25 o 
   4  -3   3     1021.60     1012.35     16.72 o 
   5  -3   3        1.44        3.66      0.71 o 
   6  -3   3       84.82       88.92      3.47 o 
   7  -3   3        9.22        8.37      1.31 o 
   8  -3   3       98.24       92.28      3.38 o 
   9  -3   3      183.82      189.00      4.52 o 
  10  -3   3       12.11       11.23      1.56 o 
  11  -3   3       48.01       47.37      2.87 o 
 -11  -2   3       63.32       68.71      3.47 o 
 -10  -2   3      183.91      186.69      5.27 o 
  -9  -2   3      707.02      717.54     12.89 o 
  -8  -2   3       19.01       27.26      2.07 o 
  -7  -2   3       18.68       20.73      1.58 o 
  -6  -2   3       63.47       73.07      2.36 o 
  -5  -2   3        6.81        6.63      2.18 o 
  -4  -2   3     3084.99     3301.63     37.05 o 
  -3  -2   3      374.81      364.14     10.98 o 
  -1  -2   3     2890.77     2927.02     41.95 o 
   0  -2   3       97.69      103.39      2.01 o 
   1  -2   3     1210.88     1281.69     19.21 o 
   2  -2   3        0.08        0.38      0.30 o 
   3  -2   3     2488.28     2519.18     59.73 o 
   4  -2   3       27.47       35.21      2.23 o 
   5  -2   3        1.77        4.38      0.95 o 
   6  -2   3       62.98       61.91      3.23 o 
   7  -2   3       46.24       43.32      2.06 o 
   8  -2   3      742.78      743.31     10.87 o 
   9  -2   3      315.43      305.14      6.00 o 
  10  -2   3        1.34        1.20      1.09 o 
  11  -2   3       56.17       61.37     13.45 o 
 -11  -1   3        0.22       -0.85      1.52 o 
 -10  -1   3        8.64       10.82      1.81 o 
  -9  -1   3      150.09      161.23      4.70 o 
  -8  -1   3      181.63      169.98      4.66 o 
  -7  -1   3      122.58      120.95      3.23 o 
  -6  -1   3       62.39       76.88      2.86 o 
  -5  -1   3       80.55       78.58      1.51 o 
  -4  -1   3       69.73       56.02      1.49 o 
  -3  -1   3       35.25       54.12      3.10 o 
  -1  -1   3       85.21      100.33      2.67 o 
   0  -1   3      101.97      124.45      2.16 o 
   1  -1   3     2466.86     2609.40     38.65 o 
   3  -1   3      757.76      738.47     12.25 o 
   4  -1   3      485.99      489.18      7.80 o 
   5  -1   3       60.18       72.17      2.23 o 
   6  -1   3      602.79      561.85      8.14 o 
   7  -1   3      312.37      302.63      5.41 o 
   8  -1   3      275.02      262.68      5.80 o 
   9  -1   3        0.01        0.38      0.93 o 
  10  -1   3        2.02        0.56      1.08 o 
  11  -1   3        9.75        6.72      3.66 o 
 -11   0   3        3.81        3.30      1.66 o 
 -10   0   3        2.41        0.84      1.43 o 
  -9   0   3        8.16        5.43      1.50 o 
  -8   0   3       53.54       43.25      3.23 o 
  -7   0   3       77.70       91.25      3.80 o 
  -6   0   3        0.22        0.56      0.51 o 
  -5   0   3     2570.56     2812.42     27.23 o 
  -4   0   3        0.08       -0.21      0.34 o 
  -3   0   3       47.24       27.89      2.00 o 
  -2   0   3       28.73       28.50      1.36 o 
  -1   0   3     3252.24     3508.09     51.72 o 
   0   0   3       66.28       45.05      1.83 o 
   1   0   3       70.21       76.16      5.24 o 
   3   0   3      117.64       92.78      2.31 o 
   4   0   3     1535.73     1573.62     18.93 o 
   5   0   3      395.18      393.69      5.95 o 
   6   0   3      322.26      332.54      5.49 o 
   7   0   3        7.10        8.07      1.07 o 
   8   0   3      336.27      315.17      6.47 o 
   9   0   3      521.09      521.00      9.54 o 
  10   0   3      340.42      327.36      8.25 o 
  11   0   3      361.81      365.69     11.15 o 
 -11   1   3        0.04        0.58      1.45 o 
 -10   1   3      126.52      139.39      4.96 o 
  -9   1   3       91.42       86.75      3.51 o 
  -8   1   3        7.21        6.47      1.38 o 
  -7   1   3        6.97        6.70      0.96 o 
  -5   1   3       35.59       32.07      1.36 o 
  -4   1   3      125.88      115.82      1.85 o 
  -3   1   3       36.42       31.87      1.12 o 
  -2   1   3      190.64      204.89      6.38 o 
  -1   1   3       22.43       27.87      1.79 o 
   0   1   3     1705.87     1836.68     27.69 o 
   1   1   3     3141.41     3297.44     59.59 o 
   2   1   3      314.59      283.28      9.48 o 
   3   1   3        1.34       -0.14      0.42 o 
   4   1   3      248.82      287.31      4.28 o 
   5   1   3       12.80       14.36      1.01 o 
   6   1   3      344.27      296.69      5.06 o 
   7   1   3       53.95       57.65      2.03 o 
   8   1   3      104.99      106.25      3.41 o 
   9   1   3       10.90       12.06      1.83 o 
  10   1   3      146.13      148.97      6.28 o 
  11   1   3       52.14       52.91      4.49 o 
 -11   2   3        2.16        3.79      5.19 o 
 -10   2   3        6.74        6.25      1.58 o 
  -9   2   3       19.81       20.55      2.02 o 
  -8   2   3      164.35      159.15      4.52 o 
  -7   2   3        0.86        0.09      0.63 o 
  -6   2   3      281.37      252.34      3.83 o 
  -5   2   3       99.33       97.36      2.04 o 
  -4   2   3     1855.04     2012.09     26.33 o 
  -3   2   3      803.91      975.46     10.70 o 
  -2   2   3      543.00      675.39      8.19 o 
  -1   2   3     2734.41     3062.79     55.30 o 
   0   2   3      378.14      432.77      7.40 o 
   2   2   3       78.35       88.12      1.75 o 
   3   2   3        0.01        0.42      0.45 o 
   4   2   3       19.57       21.89      1.03 o 
   5   2   3        3.90        1.05      0.61 o 
   6   2   3      526.39      526.60      7.49 o 
   7   2   3       92.96       89.25      2.51 o 
   8   2   3        0.05        0.58      0.91 o 
   9   2   3        0.00       -0.11      1.14 o 
  10   2   3       52.89       45.52      3.95 o 
  11   2   3       10.95        9.29      2.60 o 
 -11   3   3        4.71        9.97      2.51 o 
 -10   3   3        4.01        4.10      2.01 o 
  -9   3   3       33.68       32.09      2.24 o 
  -8   3   3       98.41       99.86      2.46 o 
  -7   3   3      691.30      665.81      8.31 o 
  -6   3   3        3.67        6.20      0.79 o 
  -5   3   3       66.58       64.07      2.46 o 
  -4   3   3       35.04       29.62      1.70 o 
  -3   3   3      299.10      279.49      4.10 o 
  -2   3   3     1057.27     1217.64     18.52 o 
  -1   3   3     3816.59     3849.98     55.67 o 
   0   3   3      298.07      290.31      3.93 o 
   1   3   3      382.70      398.32      5.93 o 
   2   3   3      155.07      177.87      2.66 o 
   3   3   3       36.39       39.56      1.55 o 
   4   3   3      318.39      343.26      4.67 o 
   5   3   3      636.20      650.42      8.76 o 
   6   3   3       44.20       46.11      1.94 o 
   7   3   3       20.76       19.52      2.44 o 
   8   3   3       36.67       39.21      2.89 o 
   9   3   3       43.45       42.92      2.63 o 
  10   3   3        2.50        3.06      1.85 o 
 -11   4   3       13.89        8.39      2.48 o 
 -10   4   3      177.30      186.58      7.11 o 
  -9   4   3       26.63       30.94      2.61 o 
  -8   4   3      175.43      164.35      3.19 o 
  -7   4   3       99.38      103.05      2.38 o 
  -6   4   3      133.08      129.96      3.90 o 
  -5   4   3      295.48      282.58      4.49 o 
  -4   4   3        0.03        0.55      0.54 o 
  -3   4   3       32.43       36.76      1.35 o 
  -2   4   3      362.30      336.86      4.66 o 
  -1   4   3        0.07        2.39      1.57 o 
   0   4   3       25.19       31.54      1.39 o 
   1   4   3      758.90      725.45      8.97 o 
   2   4   3        0.42        0.00      0.26 o 
   3   4   3       35.53       45.18      4.41 o 
   4   4   3     1405.98     1410.62     19.57 o 
   5   4   3      180.81      168.58      5.37 o 
   6   4   3       38.25       36.92      1.97 o 
   7   4   3       17.36       20.46      2.06 o 
   8   4   3       32.23       38.57      2.51 o 
   9   4   3       17.00       18.37      2.04 o 
  10   4   3       17.93       18.68      2.13 o 
 -11   5   3        3.22        1.91      2.15 o 
 -10   5   3       77.55       80.86      5.61 o 
  -9   5   3        0.08       -1.08      0.85 o 
  -8   5   3        6.67        3.32      0.96 o 
  -7   5   3       15.58       13.86      1.35 o 
  -6   5   3      350.36      323.45      5.07 o 
  -5   5   3      120.41      123.84      2.62 o 
  -4   5   3       19.36       11.92      0.91 o 
  -3   5   3       75.00       91.15      3.10 o 
  -2   5   3      233.63      225.13      3.47 o 
  -1   5   3     3955.84     4039.05     49.44 o 
   0   5   3       37.26       36.74      1.42 o 
   1   5   3       43.96       34.94      1.33 o 
   2   5   3      132.39      139.75      2.39 o 
   3   5   3       43.33       40.47      1.42 o 
   4   5   3      703.66      673.72      8.96 o 
   5   5   3       36.06       35.17      1.72 o 
   6   5   3       55.77       50.05      2.58 o 
   7   5   3        0.34        1.85      1.04 o 
   8   5   3        0.01       -0.11      1.16 o 
   9   5   3       18.19       24.11      2.26 o 
  10   5   3      103.22      116.04     11.31 o 
 -11   6   3        3.76        5.16      4.11 o 
 -10   6   3       27.08       27.28      3.23 o 
  -9   6   3      114.19      113.26      3.41 o 
  -8   6   3       35.16       32.60      2.18 o 
  -7   6   3      451.00      420.25      6.84 o 
  -6   6   3        7.60       10.19      1.31 o 
  -5   6   3      217.50      223.29      4.68 o 
  -4   6   3      122.67      123.38      3.34 o 
  -3   6   3       30.40       48.91      1.96 o 
  -2   6   3      550.55      553.87      7.12 o 
  -1   6   3      523.36      565.98      7.23 o 
   0   6   3       43.76       51.96      2.00 o 
   1   6   3      381.83      350.67      4.89 o 
   2   6   3      510.81      503.78      6.78 o 
   3   6   3       16.73       12.39      1.00 o 
   4   6   3      557.27      564.19      7.83 o 
   5   6   3     1197.79     1174.52     14.84 o 
   6   6   3       11.77       11.91      1.56 o 
   7   6   3      100.85      104.33      4.23 o 
   8   6   3        0.01        2.65      3.12 o 
   9   6   3       67.30       70.89      4.26 o 
  10   6   3      125.29      144.12      5.51 o 
 -10   7   3      172.36      170.61      6.04 o 
  -9   7   3       75.98       80.39      3.88 o 
  -8   7   3       81.73       77.90      3.61 o 
  -7   7   3        6.99        2.42      1.11 o 
  -6   7   3      298.58      292.93      9.45 o 
  -5   7   3       65.28       48.83      2.37 o 
  -4   7   3      108.42       99.15      2.91 o 
  -3   7   3        1.32        1.40      0.72 o 
  -2   7   3       72.52       61.27      1.97 o 
  -1   7   3      533.05      506.20      9.13 o 
   0   7   3       63.74       86.51      4.00 o 
   1   7   3        0.03        0.58      0.78 o 
   2   7   3     1140.12     1117.54     15.25 o 
   3   7   3      154.46      161.25      4.51 o 
   4   7   3      471.41      458.97      7.51 o 
   5   7   3      596.24      597.72      9.44 o 
   6   7   3      108.22       99.18      4.94 o 
   7   7   3        0.41       -0.16      1.31 o 
   8   7   3        0.68        0.18      1.51 o 
   9   7   3        8.37       12.30      2.14 o 
 -10   8   3       45.44       53.61      3.28 o 
  -9   8   3       23.23       27.70      2.32 o 
  -8   8   3        1.04        1.93      1.06 o 
  -7   8   3      213.94      219.56      5.23 o 
  -6   8   3      268.54      232.50      6.35 o 
  -5   8   3      146.32      137.19      5.85 o 
  -4   8   3      285.85      281.51      6.96 o 
  -3   8   3      114.17      116.89      3.76 o 
  -2   8   3      121.37      121.74      3.11 o 
  -1   8   3       22.97       24.58      1.92 o 
   0   8   3      140.07      135.01      3.91 o 
   1   8   3      150.86      141.32      4.07 o 
   2   8   3      785.43      755.23     13.22 o 
   3   8   3       97.25       98.82      3.59 o 
   4   8   3       53.14       54.12      3.05 o 
   5   8   3       19.80       25.38      3.64 o 
   6   8   3       15.60       16.94      3.59 o 
   7   8   3       24.34       22.39      4.05 o 
   8   8   3       52.92       61.67      6.13 o 
   9   8   3       10.95        7.68      3.66 o 
 -10   9   3       15.59       13.86      2.01 o 
  -9   9   3        0.06        0.96      1.24 o 
  -8   9   3        0.10        0.01      1.07 o 
  -7   9   3       33.22       34.23      2.80 o 
  -6   9   3        0.15        0.31      1.18 o 
  -5   9   3        9.32        9.33      2.91 o 
  -4   9   3       35.78       25.76      2.45 o 
  -3   9   3      155.96      146.06      4.37 o 
  -2   9   3      185.47      184.30      4.10 o 
  -1   9   3      186.21      194.36      5.72 o 
   0   9   3        1.78       -0.58      1.00 o 
   1   9   3       65.56       66.81      4.60 o 
   2   9   3      305.55      292.93      6.68 o 
   3   9   3        3.12        2.65      1.32 o 
   4   9   3      171.12      180.21      5.26 o 
   5   9   3       60.64       67.23      4.33 o 
   6   9   3      165.37      154.74      8.34 o 
   7   9   3       40.42       40.46      5.21 o 
   8   9   3       12.52       11.20      3.74 o 
  -9  10   3      365.29      415.85      9.03 o 
  -8  10   3       13.45       13.92      1.87 o 
  -7  10   3       37.29       36.37      3.84 o 
  -6  10   3        1.03        1.46      1.62 o 
  -5  10   3        9.79        7.49      4.98 o 
  -4  10   3       42.90       41.28      5.18 o 
  -3  10   3      490.11      435.20     11.68 o 
  -2  10   3       10.62        5.62      3.82 o 
  -1  10   3       68.29       59.04      4.18 o 
   0  10   3        0.04        1.33      2.83 o 
   1  10   3       37.42       35.21      3.77 o 
   2  10   3        1.41        0.22      1.12 o 
   3  10   3      212.19      210.52      8.62 o 
   4  10   3       22.42       26.17      3.22 o 
   5  10   3        8.17        9.35      3.23 o 
   6  10   3        7.49        8.53      3.42 o 
   7  10   3        0.20        0.80      3.15 o 
  -8  11   3       19.53       12.96      2.32 o 
  -7  11   3      289.32      290.79     18.67 o 
  -6  11   3        7.31        5.92      2.13 o 
  -5  11   3      300.32      303.02      9.89 o 
  -4  11   3        1.48        2.12      1.51 o 
  -3  11   3       12.15       12.16      4.26 o 
  -2  11   3       31.38       35.39      3.85 o 
  -1  11   3       17.55       22.89      2.89 o 
   0  11   3       15.64       15.15      1.98 o 
   1  11   3        0.01       -1.40      1.07 o 
   2  11   3      185.52      180.12      5.35 o 
   3  11   3       18.52       21.47      2.98 o 
   4  11   3       13.14       12.08      2.00 o 
   5  11   3        0.04       -0.48      2.73 o 
   6  11   3       41.79       44.60      5.54 o 
  -7  12   3       28.98       25.65      3.60 o 
  -6  12   3        8.33        8.62      2.42 o 
  -5  12   3        1.66        0.96      1.62 o 
  -4  12   3      134.26      147.37     14.78 o 
  -3  12   3       38.81       32.79      6.00 o 
  -2  12   3        5.32        3.13      1.83 o 
  -1  12   3       61.33       50.05      6.32 o 
   0  12   3      177.32      163.31      6.70 o 
   1  12   3       11.26        6.39      1.61 o 
   2  12   3       98.57      107.25      4.29 o 
   3  12   3       37.09       38.11      3.05 o 
   4  12   3       23.81       26.11      3.24 o 
   5  12   3       12.24        5.72      3.47 o 
  -6  13   3      201.42      200.11     19.27 o 
  -5  13   3      164.13      177.85      7.77 o 
  -4  13   3       37.42       31.28      3.79 o 
  -3  13   3        4.16        1.83      1.75 o 
  -2  13   3       20.09       23.04      3.23 o 
  -1  13   3       11.20        7.24      2.23 o 
   0  13   3       88.31       79.49      5.46 o 
   1  13   3      159.32      170.04      7.17 o 
   2  13   3       79.56       77.24      4.25 o 
   3  13   3       12.68       10.83      2.63 o 
   4  13   3        0.17       -1.92      2.00 o 
  -5  14   3       85.02       93.05      6.63 o 
  -4  14   3       33.26       38.27      4.29 o 
  -3  14   3       36.96       44.79      4.44 o 
  -2  14   3        8.97        8.32      2.88 o 
  -1  14   3        4.45        5.05      2.11 o 
   0  14   3       28.34       34.15      8.56 o 
   1  14   3       27.35       31.85      5.20 o 
   2  14   3       12.61       16.14      3.06 o 
  -3 -14   4       38.55       50.25      5.84 o 
  -2 -14   4       53.43       54.74      5.65 o 
  -1 -14   4       42.40       52.31      5.27 o 
   0 -14   4        0.49        1.67      2.06 o 
   1 -14   4       15.05       12.75      2.83 o 
   2 -14   4       17.70       21.74      3.17 o 
   3 -14   4      112.43      116.03      4.60 o 
  -4 -13   4       19.03       22.19      4.18 o 
  -3 -13   4      143.52      137.83      7.92 o 
  -2 -13   4        7.32        1.54      2.11 o 
  -1 -13   4       11.39       16.59      3.09 o 
   0 -13   4       17.30       15.33      2.89 o 
   1 -13   4        0.13       -0.30      1.28 o 
   2 -13   4        0.53        0.90      1.70 o 
   3 -13   4      206.42      235.46      6.51 o 
   4 -13   4       50.48       48.31      3.75 o 
   5 -13   4       12.75       17.41      2.74 o 
  -6 -12   4       58.80       67.97      7.06 o 
  -5 -12   4       95.29       91.33      6.85 o 
  -4 -12   4        5.59        8.06      2.84 o 
  -3 -12   4       70.78       83.77      5.80 o 
  -2 -12   4        5.07        5.13      2.13 o 
  -1 -12   4      111.13      110.56      6.12 o 
   0 -12   4       51.43       52.59      4.03 o 
   1 -12   4       50.36       48.65      3.42 o 
   2 -12   4       11.21       11.05      3.14 o 
   3 -12   4       67.77       67.41      3.94 o 
   4 -12   4       37.27       36.53      3.42 o 
   5 -12   4      120.92      126.13      4.72 o 
   6 -12   4       32.64       38.40      5.93 o 
  -7 -11   4        0.01        0.33      2.39 o 
  -6 -11   4        6.89       14.11      3.44 o 
  -5 -11   4       38.47       27.94      4.36 o 
  -4 -11   4        0.71       -1.80      1.67 o 
  -3 -11   4      476.45      481.96     16.32 o 
  -2 -11   4      344.97      350.72     12.52 o 
  -1 -11   4        8.36        9.73      2.22 o 
   0 -11   4       84.35       79.29      5.72 o 
   1 -11   4      119.22      119.10      4.49 o 
   2 -11   4      218.06      219.71      6.60 o 
   3 -11   4      788.94      792.42     14.41 o 
   4 -11   4        0.91        2.36      1.13 o 
   5 -11   4        4.48        2.98      1.29 o 
   6 -11   4       78.52       78.97      4.04 o 
   7 -11   4       20.21       21.30      2.48 o 
  -8 -10   4        8.47       10.59      3.68 o 
  -7 -10   4        1.55        3.66      2.78 o 
  -6 -10   4       32.56       26.08      4.34 o 
  -5 -10   4        5.78        4.75      2.36 o 
  -4 -10   4      178.96      174.17      8.38 o 
  -3 -10   4      188.67      188.70      8.29 o 
  -2 -10   4       10.39       10.14      2.21 o 
  -1 -10   4       58.03       49.41      3.55 o 
   0 -10   4      562.59      550.78     12.31 o 
   1 -10   4      113.44      113.42      4.09 o 
   2 -10   4      269.48      255.75     11.15 o 
   3 -10   4        0.08       -0.66      0.81 o 
   4 -10   4       27.96       27.66      2.22 o 
   5 -10   4       47.70       42.36      2.83 o 
   6 -10   4       32.31       34.31      2.71 o 
   7 -10   4        9.37        8.51      2.39 o 
   8 -10   4      630.94      636.30     13.60 o 
  -8  -9   4       37.55       26.85      4.72 o 
  -7  -9   4       39.23       32.28      4.78 o 
  -6  -9   4       44.48       37.93      4.87 o 
  -5  -9   4       29.87       34.53      4.42 o 
  -4  -9   4       13.93       13.99      2.78 o 
  -3  -9   4        1.21        1.94      1.67 o 
  -2  -9   4       92.25      106.03      5.28 o 
  -1  -9   4      171.75      168.68      4.98 o 
   0  -9   4        7.41        7.31      1.22 o 
   1  -9   4       23.71       21.28      1.78 o 
   2  -9   4        0.58        0.02      0.81 o 
   3  -9   4      551.64      555.03     10.36 o 
   4  -9   4       13.90       11.17      1.25 o 
   5  -9   4        1.43        2.34      0.93 o 
   6  -9   4       39.93       43.67      2.73 o 
   7  -9   4       37.32       39.26      2.60 o 
   8  -9   4       23.32       25.92      2.32 o 
   9  -9   4        6.92        4.32      2.00 o 
  -9  -8   4       94.92       95.69      5.58 o 
  -8  -8   4      325.24      304.03      9.28 o 
  -7  -8   4       73.52       62.28      6.38 o 
  -6  -8   4      266.35      260.65     11.39 o 
  -5  -8   4       50.57       48.86      4.89 o 
  -4  -8   4        0.58       -0.09      1.39 o 
  -3  -8   4     1231.79     1214.25     32.97 o 
  -2  -8   4       58.24       67.66      3.92 o 
  -1  -8   4     1650.38     1679.21     31.58 o 
   0  -8   4     2484.00     2425.38     31.54 o 
   1  -8   4      529.74      501.68      7.46 o 
   2  -8   4      303.75      301.26      4.59 o 
   3  -8   4      835.40      796.80     14.80 o 
   4  -8   4      189.60      176.58      4.13 o 
   5  -8   4       73.15       62.08      3.95 o 
   6  -8   4       12.76       14.44      1.56 o 
   7  -8   4        1.79        0.89      0.94 o 
   8  -8   4       27.59       31.73      2.49 o 
   9  -8   4      285.22      301.60      6.66 o 
 -10  -7   4        0.57        0.82      3.32 o 
  -9  -7   4       15.61       20.51      7.11 o 
  -8  -7   4      137.83      138.87      7.07 o 
  -7  -7   4       18.47       18.83      2.18 o 
  -6  -7   4       76.12       67.59      4.07 o 
  -5  -7   4      269.85      228.71      7.01 o 
  -4  -7   4       79.70       78.65      3.76 o 
  -3  -7   4        5.38        9.88      2.04 o 
  -2  -7   4      621.86      573.57     11.86 o 
  -1  -7   4      328.73      299.59      5.44 o 
   0  -7   4      443.67      422.98      6.24 o 
   1  -7   4      225.72      206.91      6.07 o 
   2  -7   4      731.55      738.63     10.43 o 
   3  -7   4       81.68       81.49      2.19 o 
   4  -7   4      143.78      141.44      3.50 o 
   5  -7   4      197.77      197.40      4.54 o 
   6  -7   4      471.03      451.03      8.31 o 
   7  -7   4       32.88       33.35      2.33 o 
   8  -7   4       54.79       54.62      2.82 o 
   9  -7   4       11.90       11.07      1.71 o 
  10  -7   4        0.01       -0.13      1.29 o 
 -10  -6   4        1.53       -1.42      2.63 o 
  -9  -6   4       48.23       44.36      3.39 o 
  -8  -6   4       98.81      102.86      4.22 o 
  -7  -6   4       29.37       28.63      2.49 o 
  -6  -6   4       42.73       44.52      3.58 o 
  -5  -6   4       50.52       42.38      3.23 o 
  -4  -6   4      118.98      108.54      4.21 o 
  -2  -6   4      300.52      317.26      5.70 o 
  -1  -6   4       77.19       83.31      1.72 o 
   0  -6   4     2080.23     2108.41     40.47 o 
   1  -6   4       54.59       52.06      3.34 o 
   2  -6   4      158.96      179.20      4.50 o 
   3  -6   4      403.12      404.75      5.72 o 
   4  -6   4       21.03       17.94      1.38 o 
   5  -6   4       24.24       27.04      1.77 o 
   6  -6   4      885.43      803.48     12.74 o 
   7  -6   4       68.08       73.68      2.88 o 
   8  -6   4        4.89        3.53      1.07 o 
   9  -6   4        2.94        2.70      1.20 o 
  10  -6   4       23.42       24.23      2.48 o 
 -10  -5   4        8.86        7.51      2.77 o 
  -9  -5   4        0.03       -2.62      1.83 o 
  -8  -5   4       39.21       40.62      3.00 o 
  -7  -5   4       14.74        9.31      1.69 o 
  -6  -5   4      120.41      118.16      3.85 o 
  -5  -5   4      771.18      773.28     16.81 o 
  -4  -5   4        1.58        2.12      1.17 o 
  -2  -5   4       59.47       63.98      1.87 o 
  -1  -5   4      293.60      318.46      5.38 o 
   0  -5   4        7.16        3.39      1.48 o 
   1  -5   4       61.54       59.43      2.63 o 
   2  -5   4      335.44      351.52      7.00 o 
   3  -5   4       47.93       47.76      1.35 o 
   4  -5   4      545.48      565.75     10.05 o 
   5  -5   4      133.25      116.65      4.30 o 
   6  -5   4        4.69        3.40      0.85 o 
   7  -5   4       72.39       64.76      2.63 o 
   8  -5   4      152.11      150.62      4.57 o 
   9  -5   4      348.46      336.20      7.71 o 
  10  -5   4      273.55      294.73      7.72 o 
 -11  -4   4       38.91       33.71      6.78 o 
 -10  -4   4        0.07        1.38      2.27 o 
  -9  -4   4       22.35       20.16      3.09 o 
  -8  -4   4        6.88        5.07      1.72 o 
  -7  -4   4       87.36       78.62      3.51 o 
  -6  -4   4      218.88      219.53      5.45 o 
  -5  -4   4       50.21       52.96      3.86 o 
  -4  -4   4       84.78       96.10      3.78 o 
  -3  -4   4      165.15      185.34      4.75 o 
  -2  -4   4      136.87      150.26      3.63 o 
  -1  -4   4       32.32       29.06      0.92 o 
   0  -4   4      960.68      977.91     28.06 o 
   1  -4   4      569.85      574.93      9.86 o 
   2  -4   4      769.83      841.74     13.98 o 
   3  -4   4        0.60        0.51      0.38 o 
   4  -4   4        0.28       -0.07      0.35 o 
   5  -4   4      363.93      345.46      7.85 o 
   6  -4   4      989.14      943.83     12.94 o 
   7  -4   4      144.38      135.56      4.45 o 
   8  -4   4       79.46       77.86      3.40 o 
   9  -4   4       34.09       37.17      3.00 o 
  10  -4   4       18.75       19.20      2.21 o 
 -11  -3   4        6.68        7.20      2.84 o 
 -10  -3   4       38.87       31.58      3.72 o 
  -9  -3   4       12.01        9.43      2.51 o 
  -8  -3   4        0.54        0.05      2.15 o 
  -7  -3   4      100.22      123.52      4.20 o 
  -6  -3   4      235.68      220.00      5.40 o 
  -5  -3   4        1.45        1.04      0.96 o 
  -4  -3   4       54.19       64.93      3.63 o 
  -3  -3   4       45.89       52.83      3.12 o 
  -2  -3   4      320.03      307.37      6.04 o 
  -1  -3   4     1227.15     1210.25     12.79 o 
   0  -3   4     4329.36     4868.74     61.81 o 
   1  -3   4      155.11      174.35      3.35 o 
   2  -3   4     1163.86     1257.93     14.76 o 
   3  -3   4       38.13       37.58      1.17 o 
   5  -3   4      182.82      182.63      4.18 o 
   6  -3   4      243.86      222.15      5.31 o 
   7  -3   4      184.86      164.62      4.44 o 
   8  -3   4        4.63        6.17      1.31 o 
   9  -3   4       34.69       34.99      2.63 o 
  10  -3   4        0.06       -0.65      1.01 o 
  11  -3   4      206.34      229.55      5.64 o 
 -11  -2   4      209.08      230.97     12.53 o 
 -10  -2   4        0.02       -4.07      2.82 o 
  -9  -2   4       44.72       46.23      2.64 o 
  -8  -2   4        2.31        1.53      1.02 o 
  -7  -2   4     2398.81     2422.10     31.64 o 
  -6  -2   4       41.99       40.05      1.77 o 
  -5  -2   4       16.70       19.79      0.99 o 
  -4  -2   4      958.45     1047.55     19.61 o 
  -3  -2   4        0.07        0.42      0.82 o 
  -2  -2   4        2.33        0.29      0.31 o 
  -1  -2   4      801.43      825.87     10.77 o 
   0  -2   4       34.82       33.00      0.73 o 
   1  -2   4        0.02        1.35      0.35 o 
   2  -2   4     1508.67     1621.57     19.19 o 
   3  -2   4        6.65        3.09      0.61 o 
   4  -2   4      990.53     1077.05     15.51 o 
   5  -2   4      238.35      209.30      5.73 o 
   6  -2   4      748.22      723.27     11.71 o 
   7  -2   4       13.49       10.86      1.44 o 
   8  -2   4      268.26      262.55      5.31 o 
   9  -2   4      108.32      101.79      3.30 o 
  10  -2   4      116.49      128.53      3.92 o 
  11  -2   4        5.68        8.23      1.99 o 
 -11  -1   4        4.71        4.46      2.65 o 
 -10  -1   4       78.38       75.39      4.47 o 
  -9  -1   4        0.49        0.43      1.56 o 
  -8  -1   4        8.89        5.96      1.37 o 
  -7  -1   4        1.99        4.01      1.59 o 
  -6  -1   4       75.22       69.24      3.28 o 
  -5  -1   4     1156.44     1193.61     14.45 o 
  -4  -1   4       37.80       36.37      1.31 o 
  -3  -1   4       42.63       51.40      3.15 o 
  -2  -1   4      165.15      157.11      3.74 o 
  -1  -1   4     4088.13     3762.31    448.72 o 
   0  -1   4      766.32      817.68     15.42 o 
   1  -1   4      300.93      378.58      7.91 o 
   2  -1   4     1639.13     1763.01     33.90 o 
   3  -1   4      130.27      137.88      3.05 o 
   4  -1   4       41.84       30.01      1.74 o 
   5  -1   4      159.37      143.70      3.35 o 
   6  -1   4      135.14      145.68      3.30 o 
   7  -1   4       77.52       74.16      2.48 o 
   8  -1   4       82.86       79.34      2.78 o 
   9  -1   4       28.43       26.89      2.21 o 
  10  -1   4        0.98        1.99      1.27 o 
  11  -1   4      249.76      279.36      9.63 o 
 -11   0   4        0.35       -0.78      1.62 o 
 -10   0   4      118.22      115.95      4.16 o 
  -9   0   4       18.41       19.23      2.54 o 
  -8   0   4      615.94      604.79     11.09 o 
  -7   0   4       12.34       13.03      1.39 o 
  -6   0   4      111.66      108.93      2.81 o 
  -5   0   4      121.79      117.00      2.67 o 
  -4   0   4     1464.22     1600.35     18.10 o 
  -3   0   4      122.33      127.32      2.65 o 
  -2   0   4      379.89      423.18     12.21 o 
  -1   0   4      463.32      453.06      9.62 o 
   0   0   4      132.19      144.51      4.02 o 
   1   0   4      198.69      250.09      6.28 o 
   2   0   4       38.18       53.15      2.22 o 
   3   0   4      879.03      959.63     13.72 o 
   4   0   4      297.86      303.22      4.76 o 
   5   0   4      648.26      644.62      8.95 o 
   6   0   4      835.97      736.93     10.27 o 
   7   0   4     1068.16      991.93     14.97 o 
   8   0   4        3.41        3.11      1.12 o 
   9   0   4        1.03        0.65      1.09 o 
  10   0   4      113.08      116.53      4.71 o 
  11   0   4       50.24       53.49      4.56 o 
 -11   1   4        0.65        0.98      1.57 o 
 -10   1   4      194.27      194.96      5.47 o 
  -9   1   4      551.48      538.59     10.44 o 
  -8   1   4      247.55      238.15      5.76 o 
  -7   1   4       59.96       59.06      3.93 o 
  -6   1   4      474.18      509.48      6.96 o 
  -5   1   4      130.29      151.12      2.36 o 
  -4   1   4     2706.93     2918.13     30.36 o 
  -3   1   4        6.50        0.62      0.42 o 
  -2   1   4       39.92       10.50      1.29 o 
  -1   1   4        0.16       -0.13      0.48 o 
   0   1   4      141.57      141.91      4.05 o 
   1   1   4      501.01      525.50     16.03 o 
   2   1   4      470.15      453.11      8.14 o 
   3   1   4      228.75      201.24      3.79 o 
   4   1   4       98.47       92.50      2.47 o 
   5   1   4       78.43       81.11      1.94 o 
   6   1   4       49.40       44.09      2.21 o 
   7   1   4        5.84        9.06      1.40 o 
   8   1   4       67.33       65.62      2.99 o 
   9   1   4      294.80      273.53      7.17 o 
  10   1   4       21.61       25.71      3.41 o 
  11   1   4      155.83      179.15     19.94 o 
 -11   2   4      101.06      106.26      4.79 o 
 -10   2   4       26.11       24.17      2.29 o 
  -9   2   4      132.53      139.42      6.18 o 
  -8   2   4       42.96       37.67      2.46 o 
  -7   2   4      518.08      505.47      7.19 o 
  -6   2   4      222.20      247.14      3.95 o 
  -5   2   4      144.65      139.70      4.44 o 
  -4   2   4     4180.88     4262.15     48.16 o 
  -3   2   4      930.15      999.90     13.51 o 
  -2   2   4       44.92       43.02      1.66 o 
  -1   2   4     1052.71      988.80     70.02 o 
   0   2   4      441.01      494.43      8.51 o 
   2   2   4     4323.03     4571.15     51.38 o 
   3   2   4       55.02       45.94      1.46 o 
   4   2   4      786.65      851.14      9.68 o 
   5   2   4      247.67      267.01      3.88 o 
   6   2   4       12.77       12.88      0.97 o 
   7   2   4       24.96       29.17      1.58 o 
   8   2   4       25.16       29.32      4.58 o 
   9   2   4      225.01      225.57      6.38 o 
  10   2   4        8.44       13.34      2.61 o 
 -11   3   4        8.02       11.55      2.56 o 
 -10   3   4       23.88       21.57      3.50 o 
  -9   3   4       42.01       44.20      2.68 o 
  -8   3   4       64.47       62.55      2.55 o 
  -7   3   4        5.05        4.75      0.87 o 
  -6   3   4      264.61      257.16      4.14 o 
  -5   3   4      210.27      219.22      3.49 o 
  -4   3   4      505.90      500.09      9.57 o 
  -3   3   4     1260.06     1338.92     14.56 o 
  -2   3   4        3.04        5.07      0.70 o 
  -1   3   4        5.14        9.61      0.71 o 
   0   3   4     1666.95     1869.14     21.72 o 
   1   3   4      257.67      291.25      4.76 o 
   2   3   4     3635.85     3834.80     36.40 o 
   3   3   4      210.50      204.93      3.46 o 
   4   3   4      294.71      288.14      4.57 o 
   5   3   4        4.60        2.97      0.79 o 
   6   3   4        0.20        0.30      0.73 o 
   7   3   4      292.88      297.08      5.69 o 
   8   3   4       71.98       70.46      2.52 o 
   9   3   4       40.09       37.37      3.81 o 
  10   3   4       10.15        8.73      2.31 o 
 -11   4   4        8.36       10.39      2.55 o 
 -10   4   4        9.49        9.06      2.34 o 
  -9   4   4       43.73       47.67      2.70 o 
  -8   4   4       30.83       32.93      1.76 o 
  -7   4   4       37.59       44.16      1.94 o 
  -6   4   4       53.37       60.79      2.07 o 
  -5   4   4      139.00      160.91      3.19 o 
  -4   4   4        0.72        0.18      0.53 o 
  -3   4   4        3.40        6.08      0.67 o 
  -2   4   4     1422.11     1585.88     20.64 o 
  -1   4   4       29.86       22.34      2.75 o 
   0   4   4       12.54       13.17      0.80 o 
   1   4   4     1135.68     1127.29     11.39 o 
   2   4   4      221.56      214.40      3.62 o 
   3   4   4      433.87      474.86      7.58 o 
   4   4   4      298.26      288.02      9.09 o 
   5   4   4        4.14        5.91      1.00 o 
   6   4   4        6.79        5.60      1.32 o 
   7   4   4      105.42      105.99      3.19 o 
   8   4   4       20.35       24.72      1.86 o 
   9   4   4        1.40        1.67      1.10 o 
  10   4   4       42.65       43.79      3.91 o 
 -11   5   4       49.56       45.31      4.31 o 
 -10   5   4       60.66       60.07      4.79 o 
  -9   5   4       25.97       27.16      3.74 o 
  -8   5   4        2.68        2.39      0.95 o 
  -7   5   4       36.59       32.66      1.55 o 
  -6   5   4      121.63      117.13      4.58 o 
  -5   5   4       43.61       48.48      2.75 o 
  -4   5   4     1330.09     1367.97     18.05 o 
  -3   5   4        0.35        0.44      0.54 o 
  -2   5   4      855.46      935.55     11.50 o 
  -1   5   4       55.32       60.73      1.70 o 
   0   5   4      152.05      134.82      2.70 o 
   1   5   4       33.09       26.87      1.09 o 
   2   5   4       29.79       22.76      1.17 o 
   3   5   4       39.80       51.69      2.29 o 
   4   5   4       67.35       64.05      2.49 o 
   5   5   4        3.95        3.65      1.51 o 
   6   5   4       15.53       19.10      1.58 o 
   7   5   4      238.40      237.29      5.68 o 
   8   5   4       31.56       32.76      2.40 o 
   9   5   4        4.69        5.00      1.74 o 
  10   5   4       29.72       42.88      4.93 o 
 -11   6   4      151.18      162.88      7.14 o 
 -10   6   4       11.75       10.06      3.58 o 
  -9   6   4      160.96      172.16      5.52 o 
  -8   6   4       25.96       25.47      2.53 o 
  -7   6   4       59.24       63.24      2.96 o 
  -6   6   4       49.50       53.58      2.59 o 
  -5   6   4      170.88      172.71      3.35 o 
  -4   6   4      190.67      168.86      3.49 o 
  -3   6   4      190.62      195.01      3.44 o 
  -2   6   4      100.87       90.39      2.36 o 
  -1   6   4      112.79      116.21      5.36 o 
   0   6   4      289.10      262.17      3.77 o 
   1   6   4      116.20      110.09      2.33 o 
   2   6   4     1683.95     1638.18     19.52 o 
   3   6   4       91.47       97.85      2.86 o 
   4   6   4      437.28      420.15      6.33 o 
   5   6   4       21.09       22.61      1.93 o 
   6   6   4        1.14        0.81      1.16 o 
   7   6   4      162.53      168.82      4.79 o 
   8   6   4        3.96        2.04      1.60 o 
   9   6   4        1.61        1.23      3.08 o 
 -10   7   4      217.04      214.77      8.08 o 
  -9   7   4       23.34       21.95      2.11 o 
  -8   7   4       80.04       78.72      2.93 o 
  -7   7   4       14.92       17.67      1.79 o 
  -6   7   4        1.52        2.37      1.11 o 
  -5   7   4       16.73       13.44      1.49 o 
  -4   7   4      407.16      404.46      7.07 o 
  -3   7   4       46.51       40.48      1.45 o 
  -2   7   4       85.84       98.37      2.73 o 
  -1   7   4      305.41      302.71      4.95 o 
   0   7   4        0.44        0.56      0.71 o 
   1   7   4        0.05        0.19      0.83 o 
   2   7   4     1596.52     1580.41     21.15 o 
   3   7   4       41.62       36.22      1.91 o 
   4   7   4      134.70      126.69      3.77 o 
   5   7   4      417.28      413.46      8.23 o 
   6   7   4        0.31       -0.80      1.09 o 
   7   7   4       11.12       14.41      2.08 o 
   8   7   4       81.84       87.46      4.31 o 
   9   7   4        0.09       -0.34      1.67 o 
 -10   8   4       74.01       71.67      5.20 o 
  -9   8   4       82.32       80.40      3.45 o 
  -8   8   4       77.73       75.09      3.07 o 
  -7   8   4        1.10        1.44      1.19 o 
  -6   8   4       34.35       34.59      2.29 o 
  -5   8   4        9.82        8.64      1.85 o 
  -4   8   4       88.68       73.26      4.66 o 
  -3   8   4       15.87       14.29      1.70 o 
  -2   8   4       25.99       21.27      1.90 o 
  -1   8   4       54.41       52.04      2.31 o 
   0   8   4      121.81      122.47      3.87 o 
   1   8   4        1.69        2.22      0.82 o 
   2   8   4      375.74      342.96      5.93 o 
   3   8   4        2.34        3.45      0.99 o 
   4   8   4       30.24       31.84      2.23 o 
   5   8   4        3.22        2.49      1.27 o 
   6   8   4       33.94       34.31      2.38 o 
   7   8   4      110.61      123.05      6.35 o 
   8   8   4      124.65      131.23      8.02 o 
  -9   9   4       88.45       86.30      3.96 o 
  -8   9   4       60.92       55.97      3.11 o 
  -7   9   4       31.05       40.40      3.03 o 
  -6   9   4       38.54       46.27      3.06 o 
  -5   9   4       39.20       44.82      6.37 o 
  -4   9   4        1.85       -0.12      1.11 o 
  -3   9   4       21.12       21.88      2.05 o 
  -2   9   4        7.44        6.53      1.48 o 
  -1   9   4        0.26        0.70      0.94 o 
   0   9   4       18.60       20.47      1.99 o 
   1   9   4      211.78      208.52      6.48 o 
   2   9   4      114.57      120.59      4.54 o 
   3   9   4      289.66      289.21     12.08 o 
   4   9   4       61.66       64.79      5.66 o 
   5   9   4        0.53        2.17      1.96 o 
   6   9   4        6.99        4.05      3.02 o 
   7   9   4        1.44       -0.66      2.98 o 
   8   9   4        6.45        3.35      3.43 o 
  -9  10   4       14.71       19.37      2.21 o 
  -8  10   4      105.61      117.19      4.75 o 
  -7  10   4       13.66       13.64      2.07 o 
  -6  10   4      344.73      357.93     11.46 o 
  -5  10   4        2.15        2.25      1.35 o 
  -4  10   4       28.41       26.87      2.41 o 
  -3  10   4        6.18       12.26      1.75 o 
  -2  10   4      200.81      175.30      5.71 o 
  -1  10   4      109.72      106.49      3.31 o 
   0  10   4        4.08        3.29      1.31 o 
   1  10   4      105.80      104.28      3.89 o 
   2  10   4       45.66       36.24      3.79 o 
   3  10   4      156.68      162.04      5.09 o 
   4  10   4      142.35      130.76      5.68 o 
   5  10   4      587.95      581.31     14.45 o 
   6  10   4        7.51        3.96      3.06 o 
   7  10   4        1.87        1.10      2.94 o 
  -8  11   4       16.87       15.76      2.36 o 
  -7  11   4       33.50       34.57      3.11 o 
  -6  11   4       20.75       22.04      3.48 o 
  -5  11   4       35.79       35.48      2.93 o 
  -4  11   4      238.90      240.80      6.59 o 
  -3  11   4       51.23       51.38      3.26 o 
  -2  11   4       12.59        8.33      1.96 o 
  -1  11   4       90.15       92.84      3.28 o 
   0  11   4       96.24       94.31      3.85 o 
   1  11   4       12.65        8.38      2.09 o 
   2  11   4       76.48       76.21      3.93 o 
   3  11   4       80.50       78.69      4.06 o 
   4  11   4      157.01      153.22      6.34 o 
   5  11   4       25.06       30.08      4.82 o 
   6  11   4       19.30       15.25      4.23 o 
  -7  12   4      267.33      302.84     10.88 o 
  -6  12   4       12.05       14.46      2.88 o 
  -5  12   4       23.20       25.71      3.62 o 
  -4  12   4        3.13        3.52      2.09 o 
  -3  12   4        1.30        0.88      1.65 o 
  -2  12   4      242.71      246.12      6.77 o 
  -1  12   4      118.59      110.85      3.73 o 
   0  12   4       36.03       40.45      3.05 o 
   1  12   4        0.73        1.53      1.46 o 
   2  12   4        3.49        4.93      1.84 o 
   3  12   4       43.17       34.09      3.88 o 
   4  12   4       15.84       21.75      4.46 o 
   5  12   4        0.67       -2.01      3.18 o 
  -6  13   4        0.52        0.33      1.97 o 
  -5  13   4       60.43       64.81      9.80 o 
  -4  13   4        0.02       -0.29      1.64 o 
  -3  13   4       25.46       22.69      6.20 o 
  -2  13   4       20.27       28.24      4.18 o 
  -1  13   4       13.40       13.35      5.05 o 
   0  13   4        5.20        4.36      1.57 o 
   1  13   4      138.26      144.22      7.63 o 
   2  13   4        2.12        3.39      1.68 o 
   3  13   4      116.64      124.77      5.09 o 
   4  13   4        0.37        5.72      3.50 o 
  -4  14   4        0.03        2.93      3.09 o 
  -3  14   4       23.52       23.60      8.69 o 
  -2  14   4        2.22        1.51      1.99 o 
  -1  14   4       22.73       21.82      4.09 o 
   0  14   4        3.44        2.26      2.47 o 
   1  14   4       17.05       13.76      2.10 o 
   2  14   4        7.96        5.37      1.98 o 
  -2 -14   5        8.61        8.15      2.66 o 
  -1 -14   5       37.63       39.09      4.44 o 
   0 -14   5       62.04       69.86      5.15 o 
   1 -14   5       15.07       14.98      2.34 o 
   2 -14   5        1.23       -0.02      1.47 o 
   3 -14   5       21.00       19.86      3.57 o 
  -4 -13   5       12.52        9.21      2.94 o 
  -3 -13   5       74.10       84.69      6.16 o 
  -2 -13   5       18.70       15.08      3.16 o 
  -1 -13   5       13.86       20.97      3.20 o 
   0 -13   5      412.29      440.42     14.72 o 
   1 -13   5       54.31       62.99      3.72 o 
   2 -13   5        0.18        1.85      1.19 o 
   3 -13   5        3.39        2.54      1.54 o 
   4 -13   5      130.35      137.76      4.87 o 
   5 -13   5       17.97       16.94      2.18 o 
  -6 -12   5       91.82       87.75      7.03 o 
  -5 -12   5      240.26      247.82     11.56 o 
  -4 -12   5       70.32       73.14      5.77 o 
  -3 -12   5      146.77      150.18      7.79 o 
  -2 -12   5       75.91       73.94      5.01 o 
  -1 -12   5        0.38        1.49      1.64 o 
   0 -12   5      215.44      218.13      8.53 o 
   1 -12   5        1.34        2.81      1.24 o 
   2 -12   5       64.30       67.86      3.20 o 
   3 -12   5        0.18        1.11      1.07 o 
   4 -12   5      158.13      180.24      5.46 o 
   5 -12   5        8.07       11.11      1.86 o 
   6 -12   5      175.80      170.63      5.74 o 
  -7 -11   5       88.08       96.82      7.52 o 
  -6 -11   5        1.86        0.64      2.45 o 
  -5 -11   5       24.74       19.48      3.69 o 
  -4 -11   5        1.55        1.19      1.93 o 
  -3 -11   5      108.41      102.53      6.09 o 
  -2 -11   5        4.88        4.78      1.92 o 
  -1 -11   5      305.75      316.16     10.91 o 
   0 -11   5      188.13      194.22      7.44 o 
   1 -11   5        8.14        9.49      1.55 o 
   2 -11   5        0.13        0.42      0.87 o 
   3 -11   5       13.81       12.87      1.58 o 
   4 -11   5       18.27       19.31      2.05 o 
   5 -11   5      325.03      346.61      8.27 o 
   6 -11   5        7.45        6.92      2.01 o 
   7 -11   5        0.06        0.51      1.31 o 
  -8 -10   5       47.85       63.33      7.08 o 
  -7 -10   5      188.64      198.75     10.64 o 
  -6 -10   5       10.34        6.91      2.79 o 
  -5 -10   5       55.95       54.10      5.50 o 
  -4 -10   5       15.58       18.65      3.26 o 
  -3 -10   5      105.19      105.50      5.88 o 
  -2 -10   5      625.02      613.04     18.35 o 
  -1 -10   5       51.78       44.55      3.24 o 
   0 -10   5        6.98        7.03      1.30 o 
   1 -10   5        5.77        5.82      1.12 o 
   2 -10   5      158.53      156.87      4.20 o 
   3 -10   5        0.98        1.51      0.90 o 
   4 -10   5       94.07       93.77      3.49 o 
   5 -10   5      141.23      133.08      4.47 o 
   6 -10   5       22.72       15.91      1.96 o 
   7 -10   5       17.60       24.51      2.52 o 
   8 -10   5        0.36       -1.42      1.04 o 
  -8  -9   5       26.61       22.37      4.54 o 
  -7  -9   5        5.82        7.37      2.95 o 
  -6  -9   5        0.81        0.56      1.94 o 
  -5  -9   5        0.03        0.04      1.70 o 
  -4  -9   5        7.93        6.81      2.23 o 
  -3  -9   5        0.25        0.44      1.30 o 
  -2  -9   5       17.97       15.32      2.25 o 
  -1  -9   5       22.05       25.65      2.49 o 
   0  -9   5      845.01      802.30     26.97 o 
   1  -9   5        8.27        7.02      0.99 o 
   2  -9   5      225.92      212.30      6.61 o 
   3  -9   5        7.02        4.92      1.16 o 
   4  -9   5      348.22      360.72      6.83 o 
   5  -9   5        7.79        6.54      1.16 o 
   6  -9   5       34.80       31.83      2.27 o 
   7  -9   5       36.41       39.31      3.30 o 
   8  -9   5       29.33       26.98      2.55 o 
  -9  -8   5        5.90        7.43      2.43 o 
  -8  -8   5       24.57       22.89      4.60 o 
  -7  -8   5      163.25      178.98      9.56 o 
  -6  -8   5       90.34       81.49      5.83 o 
  -5  -8   5       31.14       21.81      3.46 o 
  -4  -8   5      317.91      307.29     11.40 o 
  -3  -8   5      637.86      653.74     19.38 o 
  -2  -8   5       33.64       34.71      2.80 o 
  -1  -8   5       22.58       24.63      1.81 o 
   0  -8   5        2.59        3.15      0.54 o 
   1  -8   5       67.30       61.13      2.62 o 
   2  -8   5       25.67       20.94      1.13 o 
   3  -8   5       39.52       38.51      1.77 o 
   4  -8   5        6.20        7.72      1.09 o 
   5  -8   5       95.30      106.25      4.58 o 
   6  -8   5       15.44       15.57      1.62 o 
   7  -8   5       17.69       17.69      2.30 o 
   8  -8   5        0.25        0.84      0.97 o 
   9  -8   5      165.06      170.56      4.87 o 
  -9  -7   5        1.77        0.53      2.04 o 
  -8  -7   5        5.57        5.22      2.02 o 
  -7  -7   5      281.79      282.17      8.97 o 
  -6  -7   5       26.03       18.39      2.67 o 
  -5  -7   5        0.64        1.65      1.46 o 
  -4  -7   5        0.14        0.31      1.48 o 
  -3  -7   5      244.81      233.00      8.49 o 
  -2  -7   5      382.72      346.60     10.66 o 
  -1  -7   5      127.74      117.54      2.67 o 
   0  -7   5      142.70      171.92      5.49 o 
   1  -7   5      628.59      636.05     11.46 o 
   2  -7   5       16.71       13.45      1.45 o 
   3  -7   5      586.56      530.18      7.31 o 
   4  -7   5      199.41      197.80      4.34 o 
   5  -7   5        0.08        2.65      0.87 o 
   6  -7   5       42.29       33.37      2.48 o 
   7  -7   5      104.56      102.74      3.29 o 
   8  -7   5      198.29      203.24      5.03 o 
   9  -7   5       22.06       24.39      2.44 o 
 -10  -6   5       48.96       51.17      4.65 o 
  -9  -6   5       51.50       49.46      3.59 o 
  -8  -6   5       79.28       87.29      4.04 o 
  -7  -6   5      179.44      170.33      5.54 o 
  -6  -6   5       77.30       67.73      5.93 o 
  -5  -6   5        8.33        8.85      1.88 o 
  -4  -6   5      499.37      501.71     15.75 o 
  -3  -6   5       15.53        7.89      1.65 o 
  -2  -6   5      368.42      346.34      7.35 o 
  -1  -6   5      705.11      711.72      8.80 o 
   0  -6   5        0.16        0.31      0.59 o 
   1  -6   5      340.32      325.24      6.70 o 
   2  -6   5      399.32      374.35      7.68 o 
   3  -6   5      108.58       93.18      2.00 o 
   4  -6   5       58.65       56.64      2.92 o 
   5  -6   5        5.99        4.94      1.60 o 
   6  -6   5       73.59       77.80      2.69 o 
   7  -6   5       25.65       26.73      1.93 o 
   8  -6   5       81.19       69.86      3.73 o 
   9  -6   5       31.51       32.98      3.58 o 
  10  -6   5       68.77       75.21      4.16 o 
 -10  -5   5       41.49       38.95      4.14 o 
  -9  -5   5       48.69       48.78      3.49 o 
  -8  -5   5      114.01      124.11      4.65 o 
  -7  -5   5       17.63       19.67      2.13 o 
  -6  -5   5       15.13       14.90      2.38 o 
  -5  -5   5        0.44        0.16      1.21 o 
  -4  -5   5      480.01      489.87     15.28 o 
  -3  -5   5       14.35       -0.35      0.44 o 
  -2  -5   5      179.74      183.31      2.80 o 
  -1  -5   5       19.16       14.22      1.16 o 
   0  -5   5      303.77      326.58      6.33 o 
   1  -5   5        9.05        8.95      1.07 o 
   2  -5   5        0.63       -0.03      0.59 o 
   3  -5   5       68.53       66.02      2.14 o 
   4  -5   5       32.19       38.44      1.78 o 
   5  -5   5      170.20      159.28      3.60 o 
   6  -5   5       89.77       76.68      2.58 o 
   7  -5   5      389.17      337.63      7.20 o 
   8  -5   5       64.34       70.96      3.43 o 
   9  -5   5       11.96       12.96      1.83 o 
  10  -5   5        0.63        2.65      1.84 o 
 -11  -4   5       45.69       50.36      4.71 o 
 -10  -4   5        3.06        1.35      2.46 o 
  -9  -4   5      157.81      158.59      6.65 o 
  -8  -4   5        2.78        2.80      1.52 o 
  -7  -4   5        0.49        0.43      1.27 o 
  -6  -4   5       64.38       69.24      3.08 o 
  -5  -4   5       39.98       30.41      5.43 o 
  -4  -4   5       94.71       90.09      3.40 o 
  -2  -4   5      620.43      631.74      7.66 o 
  -1  -4   5      637.12      704.96      7.84 o 
   0  -4   5      119.62      146.49      3.03 o 
   1  -4   5     1245.70     1243.74     17.18 o 
   2  -4   5      481.53      499.26      6.01 o 
   3  -4   5      574.97      514.28      6.47 o 
   4  -4   5      227.69      214.35      4.94 o 
   5  -4   5      689.03      653.82      9.45 o 
   6  -4   5       19.31       18.80      1.68 o 
   7  -4   5       37.64       46.23      3.11 o 
   8  -4   5       24.32       22.10      2.09 o 
   9  -4   5       90.96       84.41      4.01 o 
  10  -4   5        6.53        7.38      1.84 o 
 -11  -3   5      119.00      124.58     17.99 o 
 -10  -3   5       78.97       78.49      5.42 o 
  -9  -3   5       16.76       13.28      4.14 o 
  -8  -3   5       11.88       16.70      2.56 o 
  -7  -3   5        0.00       -0.42      1.21 o 
  -6  -3   5       33.82       33.00      2.34 o 
  -5  -3   5        2.86        3.61      0.94 o 
  -4  -3   5      761.64      728.83     20.94 o 
  -3  -3   5      185.08      186.96      6.92 o 
  -2  -3   5      226.06      217.81      4.93 o 
  -1  -3   5       59.30       66.34      1.25 o 
   0  -3   5     1231.81     1298.49     20.80 o 
   1  -3   5     1420.88     1584.34     21.31 o 
   2  -3   5       21.36       34.26      1.45 o 
   3  -3   5      232.30      219.16      3.36 o 
   5  -3   5      217.15      236.21      5.07 o 
   6  -3   5     1030.46      952.70     14.87 o 
   7  -3   5      344.04      348.94      9.41 o 
   8  -3   5       98.79      103.68      3.74 o 
   9  -3   5       53.15       54.46      3.28 o 
  10  -3   5       14.43       14.00      2.40 o 
 -11  -2   5      178.22      166.07      7.23 o 
 -10  -2   5      376.60      389.80     11.35 o 
  -9  -2   5       60.18       54.26      7.46 o 
  -8  -2   5       13.22       12.90      1.96 o 
  -7  -2   5        1.92       -0.18      1.16 o 
  -6  -2   5      196.98      213.86      4.63 o 
  -5  -2   5       10.47        6.98      1.62 o 
  -4  -2   5      655.33      698.81     20.35 o 
  -3  -2   5      164.91      197.84      7.28 o 
  -2  -2   5        0.26        0.64      0.70 o 
  -1  -2   5     2110.30     2431.32     36.58 o 
   0  -2   5      102.16       97.06      1.96 o 
   1  -2   5     1386.50     1470.52     17.44 o 
   2  -2   5      860.02      904.22     11.30 o 
   3  -2   5      132.61      110.37      2.76 o 
   5  -2   5       96.47       92.02      3.32 o 
   6  -2   5      233.08      216.78      5.06 o 
   7  -2   5      274.85      250.24      5.82 o 
   8  -2   5      155.50      154.37      4.61 o 
   9  -2   5       40.44       39.99      2.81 o 
  10  -2   5       25.60       28.44      2.44 o 
 -11  -1   5      473.10      490.37     13.47 o 
 -10  -1   5       93.54       85.58      3.54 o 
  -9  -1   5       31.09       33.67      2.35 o 
  -8  -1   5      449.34      457.45      7.85 o 
  -7  -1   5      173.16      165.90      3.75 o 
  -6  -1   5      371.92      412.72      6.10 o 
  -5  -1   5       76.35       74.63      1.98 o 
  -4  -1   5      261.10      238.39      5.90 o 
  -3  -1   5      216.79      249.77      5.69 o 
  -2  -1   5      782.31      843.58     16.19 o 
  -1  -1   5      164.20       76.53      4.15 o 
   0  -1   5        3.98        8.72      0.95 o 
   1  -1   5     1156.76     1186.40     22.45 o 
   2  -1   5       36.47       40.68      1.98 o 
   3  -1   5       18.04       15.22      3.58 o 
   4  -1   5      153.74      138.46      7.68 o 
   5  -1   5       38.05       36.78      2.72 o 
   6  -1   5       19.03       18.61      1.66 o 
   7  -1   5      658.65      623.75      9.40 o 
   8  -1   5        0.45        0.22      0.95 o 
   9  -1   5       43.13       54.90      3.07 o 
  10  -1   5        4.79        4.20      1.41 o 
 -11   0   5        3.71        6.86      1.80 o 
 -10   0   5      160.40      158.90      6.72 o 
  -9   0   5       44.84       44.81      2.77 o 
  -8   0   5        9.26        7.86      2.26 o 
  -7   0   5        3.85        4.91      0.97 o 
  -6   0   5        2.76        0.39      0.90 o 
  -5   0   5      364.54      364.65      5.67 o 
  -4   0   5     1526.45     1645.79     18.60 o 
  -3   0   5      200.43      214.45      7.16 o 
  -2   0   5     1590.52     1749.52     32.35 o 
  -1   0   5      152.56      143.95      3.31 o 
   0   0   5      192.53      269.34      5.84 o 
   1   0   5     1711.79     1851.70     32.53 o 
   2   0   5        0.38        0.57      0.56 o 
   3   0   5       63.97       56.88      2.22 o 
   4   0   5       66.15       52.45      2.06 o 
   5   0   5        1.17        2.08      0.77 o 
   6   0   5        5.22        3.85      0.97 o 
   7   0   5      666.03      680.57     13.01 o 
   8   0   5       27.85       34.54      2.30 o 
   9   0   5        0.44        0.52      1.08 o 
  10   0   5        0.03        2.16      1.47 o 
 -11   1   5       14.16       15.72      2.21 o 
 -10   1   5       64.29       75.55      3.62 o 
  -9   1   5        0.97        1.43      1.35 o 
  -8   1   5      136.36      143.80      6.49 o 
  -7   1   5      190.64      196.50      3.94 o 
  -6   1   5        0.31        0.17      0.63 o 
  -5   1   5       22.84       32.45      1.33 o 
  -4   1   5       97.95       92.58      2.90 o 
  -3   1   5      223.34      265.32      4.26 o 
  -2   1   5      557.13      616.95      9.83 o 
  -1   1   5       94.90      123.98      3.11 o 
   0   1   5     2678.77     3049.68     45.83 o 
   1   1   5      185.44      130.36      3.31 o 
   2   1   5      828.85      863.99     17.51 o 
   3   1   5       97.94       94.70      2.64 o 
   4   1   5      479.67      479.21      7.77 o 
   5   1   5      111.18      102.64      2.97 o 
   6   1   5      725.39      640.04     11.16 o 
   7   1   5       17.74       17.52      1.66 o 
   8   1   5      577.29      545.47     10.57 o 
   9   1   5        1.42        4.18      1.31 o 
  10   1   5       33.36       45.18      3.40 o 
 -11   2   5        7.53        8.30      1.95 o 
 -10   2   5        4.49        2.22      3.07 o 
  -9   2   5      106.68      103.95      3.86 o 
  -8   2   5        5.45        5.26      1.39 o 
  -7   2   5      101.09      101.08      6.11 o 
  -6   2   5     1000.45     1033.57     11.80 o 
  -5   2   5      273.99      252.95      5.14 o 
  -4   2   5        2.95        2.44      0.59 o 
  -3   2   5      307.24      321.76      4.64 o 
  -2   2   5      303.58      297.72      4.74 o 
  -1   2   5     5855.41     6396.80     71.41 o 
   0   2   5      117.69      136.01      2.39 o 
   1   2   5     1237.66     1439.46     16.92 o 
   2   2   5       69.47       73.44      1.73 o 
   3   2   5      130.07      130.30      2.53 o 
   4   2   5      104.72      104.09      2.33 o 
   5   2   5        1.47        3.55      0.96 o 
   6   2   5      151.87      144.05      3.79 o 
   7   2   5      300.95      263.71      5.72 o 
   8   2   5       39.14       39.74      2.52 o 
   9   2   5        2.25        2.48      1.42 o 
  10   2   5      378.60      397.70     11.60 o 
 -11   3   5      117.65      116.00      5.91 o 
 -10   3   5      171.90      179.40      5.20 o 
  -9   3   5      148.78      144.13      7.47 o 
  -8   3   5      218.67      207.19      5.35 o 
  -7   3   5       14.62       15.30      1.46 o 
  -6   3   5       38.37       40.87      2.31 o 
  -5   3   5      115.94      128.19      3.38 o 
  -4   3   5       42.15       27.82      2.25 o 
  -3   3   5       60.84       73.16      2.45 o 
  -2   3   5       45.12       55.85      2.80 o 
  -1   3   5      968.86     1021.09     13.64 o 
   0   3   5      164.80      215.15      3.14 o 
   1   3   5     1968.42     2133.83     27.30 o 
   2   3   5       47.22       38.45      2.16 o 
   3   3   5      324.25      351.51      5.26 o 
   4   3   5      124.76      122.14      3.06 o 
   5   3   5      583.06      555.94      7.87 o 
   6   3   5       28.16       30.73      2.87 o 
   7   3   5        2.04        1.63      1.06 o 
   8   3   5       33.43       30.22      4.14 o 
   9   3   5       41.54       42.73      3.19 o 
  10   3   5       14.92       14.97      2.72 o 
 -11   4   5       10.41        7.59      2.49 o 
 -10   4   5        3.72        4.77      2.12 o 
  -9   4   5        4.27        4.59      1.44 o 
  -8   4   5      151.94      157.07      4.01 o 
  -7   4   5        8.48       12.51      1.45 o 
  -6   4   5      303.88      290.33      4.98 o 
  -5   4   5      611.22      603.95      8.64 o 
  -4   4   5      193.55      217.22      4.37 o 
  -3   4   5     2119.24     2121.44     31.96 o 
  -2   4   5      198.76      194.83      4.22 o 
  -1   4   5       79.09      106.33      2.52 o 
   0   4   5      578.54      663.49      9.67 o 
   1   4   5       16.89       12.97      0.84 o 
   2   4   5      167.50      166.07      2.83 o 
   3   4   5      153.95      167.24      2.91 o 
   4   4   5        8.37       10.18      0.93 o 
   5   4   5       70.91       66.96      2.29 o 
   6   4   5        7.79        8.10      1.06 o 
   7   4   5      316.19      290.50      5.77 o 
   8   4   5       30.81       30.95      2.62 o 
   9   4   5        2.56        0.53      1.60 o 
  10   4   5       51.81       56.47      9.56 o 
 -11   5   5        0.02        0.07      1.99 o 
 -10   5   5        9.76       14.19      4.76 o 
  -9   5   5       89.43       97.33      4.98 o 
  -8   5   5      702.96      723.17     11.31 o 
  -7   5   5       46.04       44.94      2.08 o 
  -6   5   5       50.50       56.30      3.24 o 
  -5   5   5       26.61       22.81      1.43 o 
  -4   5   5        0.10       -0.37      0.67 o 
  -3   5   5        8.57       10.37      0.90 o 
  -2   5   5       74.47       79.27      2.43 o 
  -1   5   5      622.86      598.67      7.95 o 
   0   5   5       43.66       60.42      5.36 o 
   1   5   5        1.89        0.01      0.44 o 
   2   5   5       62.66       47.60      2.14 o 
   3   5   5       17.25       12.60      1.50 o 
   4   5   5       91.66       86.68      2.21 o 
   5   5   5        6.15       14.26      1.51 o 
   6   5   5       14.25       11.45      1.23 o 
   7   5   5       10.53       11.08      1.28 o 
   8   5   5       94.06      101.94      2.93 o 
   9   5   5        1.94        4.66      2.54 o 
 -11   6   5        6.13        0.65      3.48 o 
 -10   6   5        5.28        1.98      2.74 o 
  -9   6   5       34.74       35.73      2.93 o 
  -8   6   5        0.66        2.17      1.09 o 
  -7   6   5        6.46        6.91      1.08 o 
  -6   6   5      127.24      130.47      3.07 o 
  -5   6   5      215.54      214.70      4.01 o 
  -4   6   5        3.19        4.72      0.92 o 
  -3   6   5     1930.85     1970.62     23.32 o 
  -2   6   5       61.99       60.76      2.14 o 
  -1   6   5       88.98       87.53      4.33 o 
   0   6   5      109.91      100.43      2.63 o 
   1   6   5      100.60      110.56      2.29 o 
   2   6   5      676.87      673.60      8.17 o 
   3   6   5      987.85      974.35     12.53 o 
   4   6   5        8.09        9.78      1.50 o 
   5   6   5        9.70        5.49      1.34 o 
   6   6   5        0.00        0.48      1.15 o 
   7   6   5       53.12       58.97      3.03 o 
   8   6   5       25.60       22.98      2.12 o 
   9   6   5        6.65        9.03      2.10 o 
 -10   7   5        0.40       -2.15      1.99 o 
  -9   7   5       23.89       32.18      2.91 o 
  -8   7   5       17.83       20.08      1.95 o 
  -7   7   5       20.59       19.58      2.06 o 
  -6   7   5       17.48       17.23      1.71 o 
  -5   7   5        3.30        1.63      0.81 o 
  -4   7   5       71.72       74.51      2.23 o 
  -3   7   5      173.27      185.10      3.53 o 
  -2   7   5       71.56       83.01      3.72 o 
  -1   7   5      474.38      452.43      8.10 o 
   0   7   5       25.50       24.43      1.58 o 
   1   7   5      152.28      145.15      3.58 o 
   2   7   5        9.52       11.94      1.35 o 
   3   7   5      252.21      224.08      4.91 o 
   4   7   5       17.53       23.33      2.14 o 
   5   7   5       99.16       98.89      3.60 o 
   6   7   5        6.03        7.37      1.56 o 
   7   7   5       16.57       15.22      3.02 o 
   8   7   5      177.35      199.95      5.34 o 
 -10   8   5       80.56       79.63      8.98 o 
  -9   8   5        3.57        3.19      1.63 o 
  -8   8   5      524.38      532.84     11.34 o 
  -7   8   5       30.18       30.14      2.52 o 
  -6   8   5      254.58      254.50     10.44 o 
  -5   8   5        6.24        5.57      1.39 o 
  -4   8   5        5.71        5.52      1.38 o 
  -3   8   5        5.46        4.63      1.30 o 
  -2   8   5      356.22      349.28      7.78 o 
  -1   8   5       26.02       23.75      1.54 o 
   0   8   5     1106.78     1065.68     13.32 o 
   1   8   5     1114.67     1144.31     14.24 o 
   2   8   5      312.79      313.44      5.81 o 
   3   8   5     1270.60     1288.63     18.09 o 
   4   8   5      338.85      329.26      8.65 o 
   5   8   5       97.84       91.70      3.49 o 
   6   8   5       46.74       52.26      3.03 o 
   7   8   5       19.42       14.59      2.26 o 
   8   8   5        4.57        5.74      1.68 o 
  -9   9   5       86.67       88.63      4.69 o 
  -8   9   5       20.80       25.19      9.20 o 
  -7   9   5       17.60       14.20      2.08 o 
  -6   9   5       75.12       66.23      3.77 o 
  -5   9   5      106.65      100.06      3.97 o 
  -4   9   5        6.98        6.17      1.86 o 
  -3   9   5      187.23      178.65      5.11 o 
  -2   9   5      155.52      143.81      4.51 o 
  -1   9   5       90.38       83.13      3.67 o 
   0   9   5      143.91      142.44      3.80 o 
   1   9   5       46.67       45.88      2.42 o 
   2   9   5      272.49      272.01      6.09 o 
   3   9   5       13.57       11.94      1.62 o 
   4   9   5       56.16       58.11      2.81 o 
   5   9   5        3.80        4.40      1.40 o 
   6   9   5        0.04        0.55      2.54 o 
   7   9   5        0.32       -0.11      2.89 o 
  -9  10   5       34.59       37.88      3.33 o 
  -8  10   5        1.42       -2.06      1.38 o 
  -7  10   5       37.20       28.10      2.86 o 
  -6  10   5        1.01        1.67      1.38 o 
  -5  10   5      224.93      222.28      7.44 o 
  -4  10   5        5.47        5.22      1.58 o 
  -3  10   5       19.10       19.70      2.17 o 
  -2  10   5       50.67       54.59      3.27 o 
  -1  10   5       79.94       75.50      6.55 o 
   0  10   5        4.27        2.51      1.17 o 
   1  10   5      341.74      342.29      6.70 o 
   2  10   5       12.58       18.72      2.58 o 
   3  10   5       14.33       19.46      3.24 o 
   4  10   5        9.92       10.73      2.43 o 
   5  10   5        6.41        5.50      2.36 o 
   6  10   5       82.68       94.05      7.00 o 
   7  10   5       66.54       67.47      6.57 o 
  -8  11   5        0.08        1.46      1.64 o 
  -7  11   5        2.58        4.79      1.79 o 
  -6  11   5        2.86        2.90      1.62 o 
  -5  11   5        2.57        3.06      1.59 o 
  -4  11   5        5.32       10.25      1.91 o 
  -3  11   5        0.16        0.09      1.26 o 
  -2  11   5       25.74       25.00      3.58 o 
  -1  11   5       39.27       42.82      3.09 o 
   0  11   5      144.11      144.84      4.17 o 
   1  11   5        8.75        7.51      1.50 o 
   2  11   5        0.12        1.04      1.41 o 
   3  11   5      348.66      340.56     14.35 o 
   4  11   5       33.69       27.56      3.46 o 
   5  11   5      103.25       99.93      8.09 o 
   6  11   5       71.02       63.59      6.64 o 
  -7  12   5       30.35       35.34      3.84 o 
  -6  12   5        3.10        1.75      1.99 o 
  -5  12   5       90.27      100.29      8.67 o 
  -4  12   5       85.79      106.53      4.65 o 
  -3  12   5        0.91        1.76      1.54 o 
  -2  12   5       32.06       37.28      3.05 o 
  -1  12   5        7.96        5.38      1.68 o 
   0  12   5       40.51       44.93      3.43 o 
   1  12   5       59.98       59.23      3.16 o 
   2  12   5       91.03       93.55      4.23 o 
   3  12   5       42.53       35.13      3.84 o 
   4  12   5        0.33        1.81      2.14 o 
  -6  13   5       52.77       54.04      4.05 o 
  -5  13   5        6.56        8.94      2.19 o 
  -4  13   5       51.28       51.45      3.81 o 
  -3  13   5      105.52       96.91      4.71 o 
  -2  13   5        3.59        4.72      1.81 o 
  -1  13   5       12.95       14.35      2.40 o 
   0  13   5       60.98       73.45      4.37 o 
   1  13   5        4.33        1.92      1.49 o 
   2  13   5      115.96      128.85      5.64 o 
   3  13   5       69.71       81.45      4.53 o 
  -3  14   5       19.30       16.15      2.46 o 
  -2  14   5       10.07        7.47      2.14 o 
  -1  14   5      203.22      223.03      7.06 o 
   0  14   5       54.78       64.47      4.25 o 
   1  14   5       57.69       58.70      6.20 o 
   0 -14   6       45.91       59.89      4.59 o 
   1 -14   6      130.54      152.74      7.18 o 
  -4 -13   6       28.45       23.19      4.06 o 
  -3 -13   6       31.46       32.33      4.23 o 
  -2 -13   6       19.80       23.70      3.61 o 
  -1 -13   6        6.91        8.41      2.35 o 
   0 -13   6        9.52        8.91      2.24 o 
   1 -13   6      195.57      203.51      6.46 o 
   2 -13   6        3.21        2.15      1.22 o 
   3 -13   6        3.72        8.06      2.32 o 
   4 -13   6       11.97       14.50      2.39 o 
  -5 -12   6        6.45        4.24      2.61 o 
  -4 -12   6        2.39        1.55      2.06 o 
  -3 -12   6       66.99       60.73      4.85 o 
  -2 -12   6        1.53        1.92      1.78 o 
  -1 -12   6       20.41       21.34      2.89 o 
   1 -12   6      141.44      157.56      5.20 o 
   2 -12   6       92.16       97.34      3.56 o 
   3 -12   6      156.21      147.88      4.60 o 
   4 -12   6       35.99       40.45      4.16 o 
   5 -12   6        1.23        0.61      1.14 o 
  -6 -11   6       13.59       13.55      3.54 o 
  -5 -11   6      518.69      542.78     18.99 o 
  -4 -11   6      102.41      104.65      6.46 o 
  -3 -11   6       30.36       36.32      4.05 o 
  -2 -11   6        1.50       -0.41      1.49 o 
  -1 -11   6        7.38        9.20      2.01 o 
   0 -11   6       13.41       13.23      1.68 o 
   1 -11   6      119.48      127.98      3.79 o 
   2 -11   6      153.60      164.20      4.45 o 
   3 -11   6       30.08       29.08      2.10 o 
   4 -11   6       40.31       41.32      2.58 o 
   5 -11   6        0.59        2.89      1.26 o 
   6 -11   6        1.44        2.22      1.33 o 
  -7 -10   6        6.05        1.54      2.70 o 
  -6 -10   6       82.68       77.64      6.14 o 
  -5 -10   6      132.81      115.69      7.11 o 
  -4 -10   6       19.37       19.75      3.30 o 
  -3 -10   6       23.81       23.45      3.20 o 
  -2 -10   6      244.81      228.99      8.64 o 
  -1 -10   6       35.09       28.46      2.78 o 
   0 -10   6      220.22      231.61      8.80 o 
   1 -10   6      409.84      409.47      7.94 o 
   2 -10   6        0.04        1.03      0.79 o 
   3 -10   6        5.25        8.53      1.36 o 
   4 -10   6       84.64       82.50      3.20 o 
   5 -10   6       52.41       52.54      2.97 o 
   6 -10   6      160.73      167.74      5.38 o 
   7 -10   6       97.93      100.23      4.25 o 
  -8  -9   6        2.88        1.95      2.67 o 
  -7  -9   6        9.40        4.05      2.77 o 
  -6  -9   6       12.37       13.43      3.18 o 
  -5  -9   6       55.22       51.06      5.00 o 
  -4  -9   6       19.10       22.87      3.23 o 
  -3  -9   6       19.84       19.60      2.80 o 
  -2  -9   6       49.77       54.39      3.63 o 
  -1  -9   6        2.37        0.84      0.93 o 
   0  -9   6       17.99       19.13      1.36 o 
   1  -9   6      495.09      497.54     12.16 o 
   2  -9   6      196.81      189.45      5.36 o 
   3  -9   6       99.86       92.56      3.04 o 
   4  -9   6       13.37       13.39      1.36 o 
   5  -9   6       42.63       40.49      2.26 o 
   6  -9   6      339.12      345.98      7.32 o 
   7  -9   6       19.64       16.36      2.54 o 
   8  -9   6       53.33       62.12      3.28 o 
  -9  -8   6       12.09       11.14      4.00 o 
  -8  -8   6       21.72       18.37      4.15 o 
  -7  -8   6        0.33       -0.07      2.05 o 
  -6  -8   6       25.36       26.81      4.18 o 
  -5  -8   6      131.75      138.92      7.34 o 
  -4  -8   6        0.87        1.27      1.51 o 
  -3  -8   6        0.01        0.44      1.35 o 
  -2  -8   6      128.08      120.35      5.17 o 
  -1  -8   6       52.41       46.01      2.43 o 
   0  -8   6      136.05      133.31      5.47 o 
   1  -8   6      491.34      513.82     10.04 o 
   2  -8   6      437.20      388.97      8.41 o 
   3  -8   6        7.06        9.14      0.98 o 
   4  -8   6       30.75       20.00      2.38 o 
   5  -8   6       49.38       43.45      2.40 o 
   6  -8   6       93.81       85.61      3.13 o 
   7  -8   6      514.15      525.26      9.76 o 
   8  -8   6        8.12       11.39      1.56 o 
  -9  -7   6       59.19       57.53      4.62 o 
  -8  -7   6      109.74      102.16      5.74 o 
  -7  -7   6       65.91       68.57      4.90 o 
  -6  -7   6       66.62       65.01      4.16 o 
  -5  -7   6      162.73      150.55      5.62 o 
  -4  -7   6      130.04      137.30      6.59 o 
  -3  -7   6      777.19      759.83     21.58 o 
  -2  -7   6      601.16      617.72     14.24 o 
  -1  -7   6      295.99      304.84      5.23 o 
   0  -7   6       34.23       32.19      2.04 o 
   1  -7   6      942.97      912.97     15.69 o 
   2  -7   6       21.97       30.62      2.24 o 
   3  -7   6       42.03       29.86      1.51 o 
   4  -7   6       36.55       39.24      1.95 o 
   5  -7   6      196.33      188.36      4.19 o 
   6  -7   6       87.50       90.35      2.96 o 
   7  -7   6       27.14       31.16      2.15 o 
   8  -7   6        1.00        1.27      1.15 o 
   9  -7   6       32.27       36.51      2.93 o 
 -10  -6   6       61.61       58.12      5.05 o 
  -9  -6   6       25.98       23.36      2.77 o 
  -8  -6   6        4.92        3.28      1.74 o 
  -7  -6   6      160.89      158.75      6.47 o 
  -6  -6   6        1.81        7.81      1.99 o 
  -5  -6   6      187.20      178.57      6.14 o 
  -4  -6   6     2410.61     2339.05     60.64 o 
  -3  -6   6      374.29      390.58     12.24 o 
  -2  -6   6     1310.12     1293.53     33.61 o 
  -1  -6   6      811.74      769.49      8.78 o 
   0  -6   6      231.15      248.18      5.45 o 
   1  -6   6       20.27       17.76      1.56 o 
   2  -6   6       45.68       43.63      2.53 o 
   3  -6   6      132.14      117.89      2.26 o 
   4  -6   6      649.77      584.03      8.65 o 
   5  -6   6       97.30       88.88      2.71 o 
   6  -6   6        9.10       12.59      1.35 o 
   7  -6   6       57.07       49.43      3.22 o 
   8  -6   6      130.05      135.44      5.19 o 
   9  -6   6       23.42       24.91      2.42 o 
 -10  -5   6        7.40        6.90      2.94 o 
  -9  -5   6        0.18       -2.56      1.63 o 
  -8  -5   6       51.82       51.41      3.40 o 
  -7  -5   6       75.60       66.18      3.57 o 
  -6  -5   6       37.69       33.17      3.23 o 
  -5  -5   6      317.49      318.12      8.80 o 
  -4  -5   6      139.49      134.70      4.41 o 
  -3  -5   6       26.64       10.61      1.77 o 
  -2  -5   6        5.02        2.35      0.66 o 
  -1  -5   6       83.32       95.86      1.70 o 
   0  -5   6       11.58        9.26      0.94 o 
   1  -5   6     1484.52     1556.29     21.44 o 
   2  -5   6       62.25       54.80      2.18 o 
   3  -5   6       15.39       23.59      1.06 o 
   4  -5   6      847.80      766.39     10.66 o 
   5  -5   6      138.82      148.58      3.53 o 
   6  -5   6       27.69       31.40      2.48 o 
   7  -5   6      251.49      229.10      5.74 o 
   8  -5   6       99.92       98.06      4.05 o 
   9  -5   6      159.60      177.02      5.48 o 
 -10  -4   6        7.84        8.56      2.88 o 
  -9  -4   6        8.94        5.46      1.92 o 
  -8  -4   6       84.55       84.73      3.97 o 
  -7  -4   6       91.28       94.47      5.54 o 
  -6  -4   6       92.53       93.90      9.22 o 
  -5  -4   6       49.42       41.40      2.93 o 
  -4  -4   6       85.35       75.34      4.45 o 
  -3  -4   6        1.81        0.19      0.56 o 
  -2  -4   6      638.64      684.67      9.24 o 
  -1  -4   6      700.43      698.12      9.11 o 
   0  -4   6        2.40        3.38      1.12 o 
   1  -4   6       17.18       14.60      1.19 o 
   2  -4   6      227.65      250.45      3.55 o 
   3  -4   6      162.75      123.07      2.37 o 
   4  -4   6        7.80        8.78      1.41 o 
   5  -4   6       42.74       37.84      2.45 o 
   6  -4   6      207.69      214.52      5.20 o 
   7  -4   6      101.11       99.09      3.59 o 
   8  -4   6      150.33      159.72      4.90 o 
   9  -4   6       10.48       11.64      1.81 o 
  10  -4   6       11.55        7.24      1.85 o 
 -11  -3   6        1.27       -2.79      2.48 o 
 -10  -3   6      104.11      100.01      5.89 o 
  -9  -3   6      117.43      118.36      5.81 o 
  -8  -3   6      162.17      158.62      5.11 o 
  -7  -3   6       53.53       55.10      3.18 o 
  -6  -3   6       14.09       11.08      1.34 o 
  -5  -3   6      148.10      155.42      8.11 o 
  -4  -3   6      405.34      437.96     14.11 o 
  -2  -3   6      482.74      520.20     10.53 o 
  -1  -3   6       66.83       93.78      2.71 o 
   0  -3   6        7.32       12.42      0.66 o 
   1  -3   6      178.20      203.72      3.19 o 
   2  -3   6      209.72      228.13      6.67 o 
   3  -3   6      439.24      447.07      7.51 o 
   4  -3   6      569.91      536.10     10.83 o 
   5  -3   6      403.52      380.95      9.44 o 
   6  -3   6       24.82       21.03      1.79 o 
   7  -3   6        7.76        7.37      1.35 o 
   8  -3   6        2.92        1.87      1.09 o 
   9  -3   6      188.33      193.36      5.63 o 
  10  -3   6        9.03        6.08      1.65 o 
 -11  -2   6      133.30      145.47     17.64 o 
 -10  -2   6       29.46       29.05      3.70 o 
  -9  -2   6      302.34      293.35      9.27 o 
  -8  -2   6       34.29       42.04      2.99 o 
  -7  -2   6        0.05        1.05      1.25 o 
  -6  -2   6        7.21        8.08      1.28 o 
  -5  -2   6      330.99      344.25     10.31 o 
  -4  -2   6      248.86      269.99      9.91 o 
  -3  -2   6      222.36      236.63      5.53 o 
  -2  -2   6      263.57      254.53      8.23 o 
  -1  -2   6     1592.74     1687.92     31.39 o 
   0  -2   6      117.62      149.80      3.51 o 
   1  -2   6       22.78       32.08      1.39 o 
   2  -2   6      155.53      135.69      2.63 o 
   5  -2   6      115.03      112.40      3.37 o 
   6  -2   6      178.12      164.95      4.76 o 
   7  -2   6      226.53      201.85      5.22 o 
   8  -2   6       12.95       13.56      1.73 o 
   9  -2   6       67.46       81.59      4.45 o 
  10  -2   6        2.78       -0.23      1.37 o 
 -11  -1   6        0.00       -1.80      6.02 o 
 -10  -1   6       16.79       15.13      3.09 o 
  -9  -1   6      184.13      186.02      7.14 o 
  -8  -1   6        0.70       -0.43      1.36 o 
  -7  -1   6      437.65      437.91      7.92 o 
  -6  -1   6        0.08        0.77      1.05 o 
  -5  -1   6       14.07       17.05      1.85 o 
  -4  -1   6        7.91       12.92      1.01 o 
  -3  -1   6      290.21      285.82      6.63 o 
  -2  -1   6     1188.84     1263.50     23.88 o 
   0  -1   6        0.10        0.31      0.44 o 
   1  -1   6        0.75        1.68      0.58 o 
   2  -1   6      586.90      670.66     15.46 o 
   3  -1   6      113.06       99.97      2.77 o 
   5  -1   6        0.70        0.72      0.74 o 
   6  -1   6      230.61      216.66      5.94 o 
   7  -1   6      241.61      240.80      7.98 o 
   8  -1   6      173.41      172.73      5.75 o 
   9  -1   6      117.29      119.43      5.90 o 
  10  -1   6      101.54      106.88      4.21 o 
 -11   0   6       15.87       11.51      3.17 o 
 -10   0   6       49.78       47.44      2.89 o 
  -9   0   6        3.12        3.15      1.35 o 
  -8   0   6      941.49      941.08     15.90 o 
  -7   0   6       40.51       41.84      1.88 o 
  -6   0   6      536.21      558.44      8.68 o 
  -5   0   6       20.06       19.16      1.22 o 
  -4   0   6      410.38      467.73      8.18 o 
  -3   0   6     2093.75     2268.07     33.55 o 
  -2   0   6       72.43       75.17      2.85 o 
  -1   0   6      115.97      158.74      6.90 o 
   0   0   6        0.02        0.80      0.57 o 
   1   0   6      302.50      305.87      6.17 o 
   2   0   6        0.41        0.33      0.58 o 
   3   0   6      812.55      824.59     17.29 o 
   4   0   6     1472.69     1438.78     24.90 o 
   5   0   6      374.45      341.94      6.32 o 
   6   0   6        5.70        4.72      1.05 o 
   7   0   6       16.28       15.58      2.01 o 
   8   0   6      126.60      118.00      3.88 o 
   9   0   6       63.13       74.28      3.53 o 
  10   0   6        6.21        8.84      2.02 o 
 -11   1   6      135.99      128.97      4.63 o 
 -10   1   6      178.90      183.11      5.33 o 
  -9   1   6        7.58        3.52      1.37 o 
  -8   1   6       26.45       23.38      2.08 o 
  -7   1   6       47.52       51.04      2.14 o 
  -6   1   6       18.10       15.00      1.36 o 
  -5   1   6      296.69      327.59      5.03 o 
  -4   1   6      423.75      456.83      6.84 o 
  -3   1   6      358.01      347.60      5.33 o 
  -2   1   6      278.25      351.85     11.88 o 
  -1   1   6      690.36      829.21     16.98 o 
   0   1   6       11.96        7.53      1.00 o 
   1   1   6        0.17        0.12      0.55 o 
   2   1   6      210.72      205.94      4.86 o 
   3   1   6      634.08      633.89     10.89 o 
   4   1   6       95.34       74.94      2.46 o 
   5   1   6      518.94      496.10      8.39 o 
   6   1   6       75.25       80.77      2.96 o 
   7   1   6      106.93      104.29      3.43 o 
   8   1   6       30.29       28.42      2.24 o 
   9   1   6       43.17       45.00      2.85 o 
  10   1   6       76.16       78.97      4.32 o 
 -11   2   6       48.35       47.73      5.83 o 
 -10   2   6      136.13      132.63      6.74 o 
  -9   2   6      314.52      330.83     11.31 o 
  -8   2   6      321.81      343.88      7.48 o 
  -7   2   6       47.88       44.50      2.57 o 
  -6   2   6     1515.02     1536.84     18.82 o 
  -5   2   6      649.49      659.65      8.90 o 
  -4   2   6       35.38       47.57      3.14 o 
  -3   2   6       49.22       67.45      1.93 o 
  -2   2   6      361.46      395.70      6.02 o 
  -1   2   6       38.65       41.94      1.33 o 
   0   2   6     1525.24     1693.54     19.78 o 
   1   2   6       39.59       57.18      2.16 o 
   2   2   6        0.06        0.03      0.55 o 
   3   2   6       13.05       10.87      1.05 o 
   4   2   6      111.99       88.16      2.75 o 
   5   2   6      363.22      314.00      6.09 o 
   6   2   6      505.99      459.88      8.27 o 
   7   2   6      190.05      170.97      4.55 o 
   8   2   6        5.28        9.12      1.52 o 
   9   2   6        0.67       -0.56      1.31 o 
  10   2   6       76.50       88.72      4.85 o 
 -11   3   6        3.30        1.41      1.68 o 
 -10   3   6      125.06      121.96      4.37 o 
  -9   3   6       40.42       36.78      2.67 o 
  -8   3   6      184.94      187.31      7.27 o 
  -7   3   6       32.76       35.16      3.21 o 
  -6   3   6      785.96      800.33     11.92 o 
  -5   3   6       43.47       49.81      2.54 o 
  -4   3   6       23.58       20.66      1.24 o 
  -3   3   6     1400.02     1509.42     17.92 o 
  -2   3   6       41.82       52.59      1.60 o 
  -1   3   6       61.03       79.68      2.16 o 
   0   3   6      894.70      928.77     11.59 o 
   1   3   6       38.27       32.47      1.84 o 
   2   3   6       23.52       16.39      1.13 o 
   3   3   6      192.55      237.90      4.04 o 
   4   3   6       71.89       67.27      2.05 o 
   5   3   6      192.13      210.71      4.81 o 
   6   3   6       24.48       32.62      2.13 o 
   7   3   6      215.23      189.06      8.79 o 
   8   3   6       22.53       17.39      2.16 o 
   9   3   6        0.71        2.81      2.49 o 
 -11   4   6       39.86       33.22      3.67 o 
 -10   4   6       36.82       33.92      3.10 o 
  -9   4   6       53.66       59.59      4.41 o 
  -8   4   6      146.57      128.87      4.25 o 
  -7   4   6      238.89      239.80      5.07 o 
  -6   4   6       60.07       59.04      2.43 o 
  -5   4   6      758.37      749.09     10.07 o 
  -4   4   6      339.16      374.39      6.78 o 
  -3   4   6        0.52        3.47      1.39 o 
  -2   4   6      844.97      885.17     11.16 o 
  -1   4   6       22.66       27.81      1.36 o 
   0   4   6     2164.40     2308.27     24.51 o 
   1   4   6      315.04      319.67      4.83 o 
   2   4   6      105.49      103.55      3.22 o 
   3   4   6      113.34      108.89      2.80 o 
   4   4   6       54.22       54.93      2.05 o 
   5   4   6      205.31      202.21      3.98 o 
   6   4   6        2.93        1.81      0.97 o 
   7   4   6       11.27       15.75      2.00 o 
   8   4   6        9.10        6.71      1.69 o 
   9   4   6       13.95        9.80      1.91 o 
 -11   5   6       23.19       30.07      3.65 o 
 -10   5   6        8.90        4.41      2.02 o 
  -9   5   6       40.93       37.14      2.62 o 
  -8   5   6        2.25        1.53      1.09 o 
  -7   5   6        5.06        1.88      1.12 o 
  -6   5   6      336.33      323.02      6.07 o 
  -5   5   6        0.35        1.88      0.88 o 
  -4   5   6       99.57       87.06      2.44 o 
  -3   5   6       62.29       56.27      2.67 o 
  -2   5   6        0.16       -0.57      0.41 o 
   0   5   6        0.39       -0.17      0.33 o 
   1   5   6      334.73      343.63      6.81 o 
   2   5   6      228.52      233.49      4.13 o 
   3   5   6      674.92      661.81      9.13 o 
   4   5   6        8.60        8.85      1.06 o 
   5   5   6      157.54      138.37      3.62 o 
   6   5   6      150.43      154.47      4.01 o 
   7   5   6       20.69       20.75      1.80 o 
   8   5   6       55.24       51.85      4.16 o 
   9   5   6        2.54        2.09      2.34 o 
 -10   6   6        5.06        4.84      2.32 o 
  -9   6   6       12.21       12.55      2.58 o 
  -8   6   6       77.13       70.28      2.78 o 
  -7   6   6       44.77       46.50      2.39 o 
  -6   6   6       15.23       13.46      1.44 o 
  -5   6   6      173.42      167.08      3.58 o 
  -4   6   6      203.39      184.44      3.71 o 
  -3   6   6     1154.33     1152.52     14.49 o 
  -2   6   6     1075.23     1057.39     14.82 o 
  -1   6   6      117.05      109.70      2.92 o 
   0   6   6      314.67      257.21     23.68 o 
   1   6   6       14.24       16.16      1.18 o 
   2   6   6      133.08      126.18      4.55 o 
   3   6   6        2.84        0.88      1.07 o 
   4   6   6      115.04      109.99      5.14 o 
   5   6   6      131.68      139.08      4.89 o 
   6   6   6      183.29      176.11      4.96 o 
   7   6   6       13.41       16.55      1.94 o 
   8   6   6       36.61       36.83      2.66 o 
 -10   7   6        0.08        2.11      2.67 o 
  -9   7   6       46.89       41.17      3.26 o 
  -8   7   6      200.92      176.23      5.60 o 
  -7   7   6       77.10       74.32      3.73 o 
  -6   7   6      225.74      228.07      5.40 o 
  -5   7   6      726.79      716.15      9.91 o 
  -4   7   6       15.59       15.43      1.32 o 
  -3   7   6     2260.10     2294.48     27.17 o 
  -2   7   6      117.63      119.03      3.25 o 
  -1   7   6      440.37      439.36      7.36 o 
   0   7   6     2152.56     2181.79     28.73 o 
   1   7   6       18.79       16.93      1.53 o 
   2   7   6       71.00       67.62      2.97 o 
   3   7   6       88.69       93.68      2.94 o 
   4   7   6       42.08       44.05      2.28 o 
   5   7   6       73.48       85.68      4.89 o 
   6   7   6      194.74      205.45      4.75 o 
   7   7   6       13.27        9.72      1.87 o 
   8   7   6      134.72      150.11      5.64 o 
 -10   8   6       86.57       98.82      5.76 o 
  -9   8   6       19.20       18.98      4.06 o 
  -8   8   6        1.78        2.16      1.79 o 
  -7   8   6        0.17       -0.27      1.47 o 
  -6   8   6       45.71       53.41      4.18 o 
  -5   8   6        6.68        7.23      1.56 o 
  -4   8   6        0.12        1.00      0.90 o 
  -3   8   6      224.66      214.30      4.48 o 
  -2   8   6      284.01      284.74      5.41 o 
  -1   8   6      793.55      774.09     11.60 o 
   0   8   6     1114.49     1111.58     15.80 o 
   1   8   6        0.76       -0.36      0.93 o 
   2   8   6       30.05       27.56      2.13 o 
   3   8   6       77.98       71.89      5.12 o 
   4   8   6        2.47        2.02      1.13 o 
   5   8   6      148.68      154.14      4.03 o 
   6   8   6      160.83      180.39      4.54 o 
   7   8   6       45.04       41.07      2.90 o 
  -9   9   6        8.24        6.76      3.60 o 
  -8   9   6       17.99       18.50      2.93 o 
  -7   9   6       10.88        9.78      2.31 o 
  -6   9   6        3.40        4.37      1.50 o 
  -5   9   6       23.85       23.90      2.38 o 
  -4   9   6        2.95        4.47      1.41 o 
  -3   9   6        1.16        0.21      1.19 o 
  -2   9   6      149.42      152.62      4.84 o 
  -1   9   6       81.42       86.36      2.71 o 
   0   9   6       16.46       16.39      1.46 o 
   1   9   6      224.40      227.27      5.64 o 
   2   9   6      131.03      134.47      3.56 o 
   3   9   6       36.40       36.79      2.17 o 
   4   9   6      124.19      126.27      4.22 o 
   5   9   6        0.92        0.35      1.19 o 
   6   9   6       11.66       12.82      1.71 o 
   7   9   6       49.17       47.95      3.93 o 
  -8  10   6        1.06        2.22      1.98 o 
  -7  10   6       10.72        7.24      2.36 o 
  -6  10   6        0.73        1.89      1.44 o 
  -5  10   6        1.86        0.94      1.35 o 
  -4  10   6       19.05       19.95      2.30 o 
  -3  10   6       12.70       13.71      1.96 o 
  -2  10   6        7.73        5.83      1.60 o 
  -1  10   6        0.28       -1.10      1.28 o 
   0  10   6      339.89      344.43      8.14 o 
   1  10   6      139.74      138.48      9.20 o 
   2  10   6       18.87       20.99      2.30 o 
   3  10   6        1.82        4.67      1.72 o 
   4  10   6       63.18       60.94      3.66 o 
   5  10   6       11.52       13.88      2.44 o 
   6  10   6      153.96      177.58      9.45 o 
  -7  11   6        5.39       -1.05      1.87 o 
  -6  11   6        0.14       -0.45      1.42 o 
  -5  11   6       23.28       26.07      2.69 o 
  -4  11   6        0.30       -1.46      1.30 o 
  -3  11   6        1.55        0.24      1.39 o 
  -2  11   6       14.47       18.12      2.24 o 
  -1  11   6       20.18       23.85      2.51 o 
   0  11   6        7.18        9.10      1.90 o 
   1  11   6        0.27        2.03      1.94 o 
   2  11   6       66.56       64.60      4.03 o 
   3  11   6      336.86      343.81      8.25 o 
   4  11   6        2.38        3.65      1.92 o 
   5  11   6        2.09        1.38      1.86 o 
  -6  12   6       40.35       36.08      4.10 o 
  -5  12   6        0.32        3.20      1.73 o 
  -4  12   6       40.22       44.11      3.51 o 
  -3  12   6      199.63      220.45      7.32 o 
  -2  12   6       42.84       49.00      3.55 o 
  -1  12   6      118.05      111.29      4.70 o 
   0  12   6        1.54        2.39      2.05 o 
   1  12   6        2.57        0.13      2.11 o 
   2  12   6        6.24        7.24      2.04 o 
   3  12   6        4.62        4.76      1.97 o 
   4  12   6       13.72       18.55      2.64 o 
  -5  13   6       44.13       43.37      5.70 o 
  -4  13   6      178.20      190.99      6.49 o 
  -3  13   6        3.54        6.99      2.04 o 
  -2  13   6       56.89       51.60      3.79 o 
  -1  13   6      151.01      143.88      8.93 o 
   0  13   6      123.01      128.62      8.08 o 
   1  13   6      156.53      157.45     12.76 o 
   2  13   6       18.05       17.99      4.91 o 
  -3 -13   7        3.12        8.25      2.60 o 
  -2 -13   7      133.27      145.19      7.34 o 
  -1 -13   7        3.40        6.17      2.12 o 
   0 -13   7       24.02       23.89      2.98 o 
   1 -13   7        6.39        8.98      1.99 o 
   2 -13   7        5.34        6.70      2.84 o 
   3 -13   7       41.27       48.56      4.10 o 
  -5 -12   7       80.16      100.37      7.04 o 
  -4 -12   7       64.98       64.99      5.92 o 
  -3 -12   7        0.83        3.04      2.01 o 
  -2 -12   7      286.00      294.47     10.99 o 
  -1 -12   7      189.19      184.02      7.54 o 
   0 -12   7       44.09       45.61      3.35 o 
   1 -12   7       17.87       18.89      2.29 o 
   2 -12   7      103.10      114.46      3.74 o 
   3 -12   7       13.96       13.11      1.65 o 
   4 -12   7      126.08      135.20      6.79 o 
   5 -12   7       33.68       42.98      3.89 o 
  -6 -11   7        5.05        5.95      2.99 o 
  -5 -11   7        0.04        0.85      2.10 o 
  -4 -11   7       19.97       24.91      3.72 o 
  -3 -11   7       77.04       83.50      5.36 o 
  -2 -11   7       25.15       24.17      3.06 o 
  -1 -11   7       62.62       70.37      4.12 o 
   0 -11   7       68.04       79.02      3.88 o 
   1 -11   7       32.38       31.17      2.19 o 
   2 -11   7       92.14       96.48      3.13 o 
   3 -11   7      134.77      158.77      4.46 o 
   4 -11   7       82.94       81.65      3.47 o 
   5 -11   7       29.62       30.04      2.49 o 
   6 -11   7       48.48       56.64      3.12 o 
  -7 -10   7       33.29       27.48      4.75 o 
  -6 -10   7       47.72       53.07      5.73 o 
  -5 -10   7        0.22       -1.04      1.65 o 
  -4 -10   7      148.04      148.04      7.39 o 
  -3 -10   7        0.13        0.65      1.38 o 
  -2 -10   7       59.82       59.80      3.86 o 
  -1 -10   7       47.72       35.47      2.75 o 
   0 -10   7       67.76       71.97      3.36 o 
   1 -10   7       27.01       29.32      2.98 o 
   2 -10   7       85.48       99.63      2.90 o 
   3 -10   7      200.52      211.46      5.14 o 
   4 -10   7       31.29       26.48      2.28 o 
   5 -10   7      116.12      125.52      5.12 o 
   6 -10   7       48.18       56.81      3.01 o 
   7 -10   7       65.07       76.17      3.72 o 
  -8  -9   7       52.05       51.02      6.31 o 
  -7  -9   7        3.92        4.48      2.59 o 
  -6  -9   7       14.92       11.63      3.22 o 
  -5  -9   7       29.38       20.80      3.52 o 
  -4  -9   7      107.85      111.17      6.18 o 
  -3  -9   7        0.39       -1.55      1.22 o 
  -2  -9   7      333.49      327.11     10.68 o 
  -1  -9   7       10.08       11.45      1.66 o 
   0  -9   7        7.23        7.20      0.98 o 
   1  -9   7        7.56        6.94      1.93 o 
   2  -9   7      132.97      127.33      4.39 o 
   3  -9   7       89.51       79.10      3.38 o 
   4  -9   7      208.54      207.05      5.34 o 
   5  -9   7        7.51        7.22      1.17 o 
   6  -9   7        1.20        1.99      0.98 o 
   7  -9   7        3.62        4.75      1.23 o 
  -8  -8   7        1.75        0.12      2.29 o 
  -7  -8   7       39.64       42.43      5.40 o 
  -6  -8   7      122.96      120.94      7.32 o 
  -5  -8   7      252.79      253.35     10.58 o 
  -4  -8   7       28.48       29.58      3.49 o 
  -3  -8   7       40.98       41.72      3.36 o 
  -2  -8   7      105.82       99.41      4.58 o 
  -1  -8   7      116.23      112.43      4.32 o 
   0  -8   7       14.12       19.76      1.79 o 
   1  -8   7      142.26      127.24      4.09 o 
   2  -8   7      481.12      504.01     12.10 o 
   3  -8   7       91.61       85.68      2.33 o 
   4  -8   7       49.78       42.18      1.97 o 
   5  -8   7       11.81       12.03      1.52 o 
   6  -8   7       13.40       14.84      1.54 o 
   7  -8   7        8.72        9.75      1.47 o 
   8  -8   7      233.13      247.80      6.62 o 
  -9  -7   7       53.40       48.60      6.46 o 
  -8  -7   7        0.24        2.18      2.26 o 
  -7  -7   7      125.96      119.21      5.79 o 
  -6  -7   7      363.51      348.30     18.44 o 
  -5  -7   7      111.74      107.98      6.25 o 
  -4  -7   7       63.14       68.88      4.57 o 
  -3  -7   7      130.43      128.16      4.12 o 
  -2  -7   7      125.96      129.95      5.29 o 
  -1  -7   7        7.67        6.84      0.94 o 
   0  -7   7       26.51       19.79      1.47 o 
   1  -7   7      446.21      440.69      7.80 o 
   2  -7   7        0.06        1.08      0.81 o 
   3  -7   7      105.13      125.63      2.89 o 
   4  -7   7       90.19       81.10      2.58 o 
   5  -7   7        0.06       -0.17      0.73 o 
   6  -7   7        9.12       11.74      1.39 o 
   7  -7   7      278.66      278.14      7.00 o 
   8  -7   7       47.47       52.86      3.32 o 
  -9  -6   7       83.12       77.45      5.65 o 
  -8  -6   7      100.57      102.53      5.63 o 
  -7  -6   7       13.17       12.99      2.57 o 
  -6  -6   7        3.11        2.91      1.87 o 
  -5  -6   7       21.11       19.96      3.17 o 
  -4  -6   7     1306.57     1303.94     26.03 o 
  -3  -6   7       97.20       99.72      4.94 o 
  -2  -6   7        0.02        0.37      1.04 o 
  -1  -6   7       69.59       69.47      1.70 o 
   0  -6   7       14.99       19.83      2.21 o 
   1  -6   7      243.17      201.66      4.44 o 
   2  -6   7      360.31      337.77      7.84 o 
   3  -6   7        1.67        0.81      0.56 o 
   4  -6   7      156.09      163.00      3.63 o 
   5  -6   7       61.49       59.88      2.72 o 
   6  -6   7      150.71      149.53      5.10 o 
   7  -6   7        0.26       -0.29      0.89 o 
   8  -6   7      108.58      109.13      6.99 o 
   9  -6   7       77.79       88.40      4.24 o 
 -10  -5   7      100.54       97.84      6.08 o 
  -9  -5   7      207.41      213.53      6.60 o 
  -8  -5   7        4.07        5.09      1.79 o 
  -7  -5   7       79.10       71.79      4.94 o 
  -6  -5   7        4.42        2.87      1.65 o 
  -5  -5   7        0.23        0.43      1.08 o 
  -4  -5   7      265.80      256.39      9.66 o 
  -3  -5   7      185.80      181.27      7.24 o 
  -2  -5   7      103.80       97.57      4.40 o 
  -1  -5   7       29.58       22.45      0.92 o 
   0  -5   7      219.50      201.74      4.15 o 
   1  -5   7        0.33        0.08      0.59 o 
   2  -5   7      226.59      249.09      3.61 o 
   3  -5   7       33.86       36.00      1.61 o 
   4  -5   7      543.11      521.22      7.97 o 
   5  -5   7       54.81       50.32      2.49 o 
   6  -5   7      151.14      137.31      4.13 o 
   7  -5   7      176.48      165.03      4.87 o 
   8  -5   7      122.54      131.42      4.50 o 
   9  -5   7       54.82       48.69      3.30 o 
 -10  -4   7        1.20        5.05      2.80 o 
  -9  -4   7        5.88        4.96      2.60 o 
  -8  -4   7        0.23       -2.27      1.34 o 
  -7  -4   7      204.67      208.89      5.77 o 
  -6  -4   7      147.74      135.55      6.11 o 
  -5  -4   7      131.28      129.57      6.61 o 
  -4  -4   7        0.72        1.36      1.39 o 
  -2  -4   7        0.84        0.89      0.69 o 
  -1  -4   7       95.14      109.52      2.18 o 
   0  -4   7        0.05        1.15      0.50 o 
   1  -4   7      692.69      692.16      8.96 o 
   2  -4   7        6.54        8.49      0.73 o 
   3  -4   7      103.67       85.50      2.62 o 
   4  -4   7        2.52        2.27      0.84 o 
   5  -4   7      486.86      425.47      8.04 o 
   6  -4   7      158.44      126.12      3.93 o 
   7  -4   7       30.45       27.46      2.27 o 
   8  -4   7        6.00        2.77      1.24 o 
   9  -4   7       73.01       80.86      4.00 o 
 -10  -3   7        8.50        5.04      3.96 o 
  -9  -3   7      231.52      240.69      6.91 o 
  -8  -3   7      113.31      110.53      5.49 o 
  -7  -3   7      135.18      132.01      3.84 o 
  -6  -3   7      221.26      234.00      5.05 o 
  -5  -3   7       52.43       61.26      4.59 o 
  -4  -3   7      693.03      690.97     20.68 o 
  -2  -3   7      236.55      234.03      5.71 o 
  -1  -3   7      736.56      764.14     16.46 o 
   0  -3   7       36.73       38.38      1.28 o 
   1  -3   7        2.01        5.59      0.63 o 
   2  -3   7       31.25       33.91      1.38 o 
   3  -3   7       88.85       63.22      3.01 o 
   4  -3   7       50.43       42.94      2.35 o 
   5  -3   7      147.50      127.15      6.55 o 
   6  -3   7       45.94       42.25      3.13 o 
   7  -3   7      398.69      369.05      8.20 o 
   8  -3   7        0.13       -0.11      1.03 o 
   9  -3   7        6.27        3.79      2.09 o 
 -11  -2   7       30.48       17.68      3.61 o 
 -10  -2   7      123.94      130.21      6.42 o 
  -9  -2   7       14.60       14.28      3.45 o 
  -8  -2   7      312.66      297.13      7.45 o 
  -7  -2   7      155.43      150.68      4.14 o 
  -6  -2   7        1.88       -0.30      1.11 o 
  -5  -2   7       35.92       33.96      2.94 o 
  -4  -2   7      376.88      378.89     12.93 o 
  -3  -2   7      737.24      807.82     16.05 o 
  -1  -2   7      452.95      487.36     11.64 o 
   0  -2   7      347.71      334.05      5.49 o 
   1  -2   7     1344.98     1308.25     19.53 o 
   2  -2   7     1975.14     1891.47     29.55 o 
   4  -2   7     1029.60      956.91     14.59 o 
   5  -2   7      390.42      381.53      7.39 o 
   6  -2   7       15.07       18.24      1.72 o 
   7  -2   7        6.92        6.38      1.32 o 
   8  -2   7        3.88        3.63      1.49 o 
   9  -2   7       45.32       49.52      3.80 o 
 -11  -1   7       28.35       31.78      4.25 o 
 -10  -1   7       15.34       12.57      2.99 o 
  -9  -1   7       13.16       10.42      2.66 o 
  -8  -1   7       29.45       23.26      2.07 o 
  -7  -1   7        3.75        4.70      1.30 o 
  -6  -1   7      952.96      946.38     16.34 o 
  -5  -1   7        1.89       -0.36      1.07 o 
  -4  -1   7       10.49       14.83      1.63 o 
  -3  -1   7      507.05      558.67     11.79 o 
  -2  -1   7      122.04      123.38      3.87 o 
  -1  -1   7      955.55      854.62     80.25 o 
   0  -1   7       70.90       79.05      5.92 o 
   1  -1   7       20.91       18.64      2.01 o 
   2  -1   7        5.16        4.10      1.23 o 
   3  -1   7      318.55      332.26     17.94 o 
   4  -1   7       34.35       35.48      5.42 o 
   5  -1   7     1643.76     1535.54     25.69 o 
   6  -1   7       66.89       73.15      3.87 o 
   7  -1   7      117.25      107.69      4.36 o 
   8  -1   7       35.13       23.58      2.55 o 
   9  -1   7       51.56       48.89      3.78 o 
  10  -1   7      168.50      184.81      5.53 o 
 -11   0   7       58.54       56.85      5.02 o 
 -10   0   7        0.95       -0.63      2.24 o 
  -9   0   7        1.27        1.27      2.14 o 
  -8   0   7       21.88       20.24      4.20 o 
  -7   0   7      432.10      447.52      9.39 o 
  -6   0   7       60.35       58.45      2.99 o 
  -5   0   7      403.12      425.02      9.93 o 
  -4   0   7      179.76      190.92      4.31 o 
  -3   0   7        2.24        3.11      0.81 o 
  -2   0   7      435.64      493.09     10.77 o 
  -1   0   7      418.77      427.45      8.10 o 
   0   0   7      994.91     1066.93     17.53 o 
   1   0   7       37.56       38.27      2.03 o 
   2   0   7       97.84      126.81      3.72 o 
   3   0   7      294.51      274.21      7.55 o 
   4   0   7      121.25      111.44      3.81 o 
   5   0   7      610.17      587.15     11.70 o 
   6   0   7        9.98       10.05      1.64 o 
   7   0   7       35.14       33.69      2.29 o 
   8   0   7        8.43        8.52      1.49 o 
   9   0   7       23.09       19.67      2.07 o 
 -11   1   7        0.75       -1.73      2.45 o 
 -10   1   7       68.44       68.91      3.95 o 
  -9   1   7       25.77       23.83      2.12 o 
  -8   1   7      165.32      175.30      7.28 o 
  -7   1   7        0.52        2.82      0.98 o 
  -6   1   7      291.78      304.17      5.58 o 
  -5   1   7       42.14       42.79      1.68 o 
  -4   1   7       33.64       36.86      1.43 o 
  -3   1   7        2.62        1.42      0.81 o 
  -2   1   7      370.86      392.16      7.21 o 
  -1   1   7      559.53      539.31      9.88 o 
   0   1   7       19.99       14.39      1.39 o 
   1   1   7      293.73      266.20      7.43 o 
   2   1   7        5.38       12.72      1.12 o 
   3   1   7       14.22       15.08      1.42 o 
   4   1   7       37.43       34.30      1.93 o 
   5   1   7      462.90      483.28      8.39 o 
   6   1   7       39.83       39.86      2.35 o 
   7   1   7       47.58       45.53      2.62 o 
   8   1   7        3.37        1.45      1.08 o 
   9   1   7       15.02       18.56      3.10 o 
 -11   2   7       23.39       27.66      2.60 o 
 -10   2   7      118.31      126.75      6.99 o 
  -9   2   7      128.53      118.48      4.20 o 
  -8   2   7       97.38       92.39      5.01 o 
  -7   2   7       13.14       10.87      1.54 o 
  -6   2   7      492.22      514.25      8.40 o 
  -5   2   7       76.43       81.39      2.61 o 
  -4   2   7        1.36       -0.20      0.62 o 
  -3   2   7      226.57      245.26      4.32 o 
  -2   2   7      222.12      232.34      4.03 o 
  -1   2   7      106.53      159.24      2.74 o 
   0   2   7      870.39      953.48     13.59 o 
   1   2   7        0.96        0.46      0.61 o 
   2   2   7       35.15       39.80      2.12 o 
   3   2   7       91.82       80.25      2.88 o 
   4   2   7      517.44      458.16      7.96 o 
   5   2   7       56.41       53.62      2.61 o 
   6   2   7      106.01       95.61      3.29 o 
   7   2   7      116.35      112.84      3.74 o 
   8   2   7      106.80      117.44      4.73 o 
   9   2   7      141.15      151.03      5.50 o 
 -11   3   7       15.28       18.63      3.38 o 
 -10   3   7       53.23       51.61      3.24 o 
  -9   3   7       12.19        8.32      1.82 o 
  -8   3   7      757.52      743.91     13.46 o 
  -7   3   7      173.15      166.64      5.69 o 
  -6   3   7      364.37      363.65      6.50 o 
  -5   3   7       15.03       18.59      1.34 o 
  -4   3   7      160.92      166.26      3.61 o 
  -3   3   7      813.31      897.64     12.62 o 
  -2   3   7       55.72       61.45      2.24 o 
  -1   3   7      215.31      227.93      3.82 o 
   0   3   7       26.67       19.98      1.11 o 
   1   3   7       26.29       21.61      1.23 o 
   2   3   7       11.88       16.51      1.44 o 
   3   3   7      170.10      167.71      3.19 o 
   4   3   7       74.63       66.81      3.16 o 
   5   3   7      545.33      492.62      8.72 o 
   6   3   7       32.99       36.95      2.37 o 
   7   3   7      100.67       81.05      3.41 o 
   8   3   7      243.99      253.17      7.07 o 
   9   3   7        1.96        0.50      1.98 o 
 -11   4   7        1.19       -0.93      1.53 o 
 -10   4   7        0.50        0.95      1.57 o 
  -9   4   7        0.35       -1.35      2.26 o 
  -8   4   7       26.05       28.85      2.43 o 
  -7   4   7       25.20       29.57      2.98 o 
  -6   4   7      518.88      513.93      8.53 o 
  -5   4   7       60.51       59.78      2.44 o 
  -4   4   7      475.72      472.50      7.64 o 
  -3   4   7      427.52      445.39      7.23 o 
  -2   4   7       83.01       93.47      4.40 o 
  -1   4   7      140.85      143.88      3.26 o 
   0   4   7       33.37       37.26      1.59 o 
   1   4   7       25.81       22.65      1.39 o 
   2   4   7       12.36        9.94      0.99 o 
   3   4   7      143.03      154.59      3.27 o 
   4   4   7       90.27       79.78      2.35 o 
   5   4   7      175.56      163.48      4.32 o 
   6   4   7       68.42       62.02      3.50 o 
   7   4   7        0.13       -1.06      1.15 o 
   8   4   7        2.42        3.98      1.58 o 
   9   4   7       45.22       57.68      5.52 o 
 -10   5   7       46.34       50.90      3.15 o 
  -9   5   7        0.45       -0.37      1.56 o 
  -8   5   7        0.04       -2.81      1.40 o 
  -7   5   7      309.76      312.90      6.17 o 
  -6   5   7      139.48      137.99      3.68 o 
  -5   5   7     1719.96     1707.66     23.37 o 
  -4   5   7       21.92       21.24      1.82 o 
  -3   5   7      856.71      884.84     12.82 o 
  -2   5   7      595.48      629.58      9.62 o 
  -1   5   7       32.83       35.58      1.86 o 
   0   5   7      233.74      235.79      4.15 o 
   1   5   7      263.89      274.68      4.64 o 
   2   5   7       76.01       68.63      2.19 o 
   3   5   7      154.15      130.49      3.05 o 
   4   5   7      246.04      238.70      4.50 o 
   5   5   7      159.95      148.34      4.32 o 
   6   5   7      131.16      122.34      3.48 o 
   7   5   7       13.81       10.53      2.30 o 
   8   5   7      105.04      119.68      7.54 o 
 -10   6   7       21.57       26.73      3.41 o 
  -9   6   7       31.43       26.81      3.32 o 
  -8   6   7        5.83        9.12      1.73 o 
  -7   6   7      128.76      122.76      3.62 o 
  -6   6   7       24.42       23.54      1.85 o 
  -5   6   7        0.00        1.03      0.98 o 
  -4   6   7       62.30       62.09      2.53 o 
  -3   6   7     1345.55     1340.23     21.25 o 
  -2   6   7        0.13        2.11      1.14 o 
  -1   6   7        5.51        3.97      1.16 o 
   0   6   7      143.23      139.64      5.77 o 
   1   6   7      268.45      247.88      4.90 o 
   2   6   7       14.35       14.01      2.69 o 
   3   6   7       38.45       48.42      2.68 o 
   4   6   7        1.43        2.40      1.18 o 
   5   6   7       14.40       15.39      1.79 o 
   6   6   7        1.09        1.53      1.36 o 
   7   6   7       19.35       18.52      2.75 o 
   8   6   7        5.16        5.21      2.10 o 
 -10   7   7       15.53       18.39      3.17 o 
  -9   7   7      106.88      110.45      5.74 o 
  -8   7   7       14.78       16.19      2.49 o 
  -7   7   7        1.53        2.56      1.18 o 
  -6   7   7        0.24        0.58      1.05 o 
  -5   7   7      122.89      126.11      4.74 o 
  -4   7   7       41.57       39.83      2.28 o 
  -3   7   7      214.22      199.81      4.96 o 
  -2   7   7       16.73       14.21      1.65 o 
  -1   7   7        6.86        5.23      1.28 o 
   0   7   7       50.28       54.03      3.87 o 
   1   7   7      278.47      262.25      5.99 o 
   2   7   7        0.15       -0.45      1.33 o 
   3   7   7       45.87       43.43      2.66 o 
   4   7   7        3.27        0.86      1.21 o 
   5   7   7       10.45        9.63      1.68 o 
   6   7   7       52.09       48.83      3.01 o 
   7   7   7       28.09       35.84      3.36 o 
   8   7   7       12.34       12.21      2.69 o 
  -9   8   7      106.56      109.79      7.08 o 
  -8   8   7       10.18       11.15      2.41 o 
  -7   8   7       82.06       84.20      4.83 o 
  -6   8   7       71.91       76.20      4.45 o 
  -5   8   7       45.12       48.47      2.68 o 
  -4   8   7      152.70      152.41      4.31 o 
  -3   8   7       27.76       27.38      2.06 o 
  -2   8   7      126.59      131.82      4.45 o 
  -1   8   7      245.07      256.01      5.95 o 
   0   8   7        6.25        7.87      1.49 o 
   1   8   7      800.27      787.20     13.77 o 
   2   8   7      194.19      199.61      5.28 o 
   3   8   7        0.10       -0.32      1.19 o 
   4   8   7       20.05       24.95      2.57 o 
   5   8   7       12.18       10.29      1.82 o 
   6   8   7      190.08      205.32      5.81 o 
   7   8   7        0.60       -2.22      1.49 o 
  -9   9   7        0.47       -1.60      1.78 o 
  -8   9   7        0.00        0.56      1.80 o 
  -7   9   7       32.06       36.49      3.63 o 
  -6   9   7       12.01        7.80      2.11 o 
  -5   9   7        6.87        6.50      2.01 o 
  -4   9   7      194.69      185.16      8.41 o 
  -3   9   7       88.85       89.72      3.20 o 
  -2   9   7      399.02      385.72      7.79 o 
  -1   9   7       95.10       95.06      3.43 o 
   0   9   7       19.01       19.61      1.93 o 
   1   9   7      118.60      119.69      3.98 o 
   2   9   7        4.14        3.01      1.36 o 
   3   9   7        8.23        8.04      1.65 o 
   4   9   7        9.30        7.81      1.69 o 
   5   9   7       15.41       14.50      2.03 o 
   6   9   7       57.35       65.34      3.53 o 
  -8  10   7        3.07        2.17      2.11 o 
  -7  10   7       63.44       53.60      4.47 o 
  -6  10   7       52.46       51.39      4.32 o 
  -5  10   7      150.53      155.05      6.39 o 
  -4  10   7        1.73        0.78      1.69 o 
  -3  10   7       50.76       47.02      3.93 o 
  -2  10   7       25.36       23.62      2.98 o 
  -1  10   7       65.95       69.07      5.68 o 
   0  10   7        6.23        4.82      2.00 o 
   1  10   7       43.38       42.31      3.81 o 
   2  10   7       55.81       55.97      4.43 o 
   3  10   7       20.76       23.51      3.24 o 
   4  10   7      234.16      244.40      8.47 o 
   5  10   7        1.46        1.50      2.29 o 
  -7  11   7        2.29        3.06      2.23 o 
  -6  11   7       94.45      102.85      5.87 o 
  -5  11   7        4.52        4.15      2.19 o 
  -4  11   7        2.72        4.04      2.05 o 
  -3  11   7      111.93      117.25     11.58 o 
  -2  11   7        6.67        9.28      3.79 o 
  -1  11   7      228.62      219.71      7.87 o 
   0  11   7      113.83      113.04      6.35 o 
   1  11   7       20.91       21.26      3.13 o 
   2  11   7      127.41      130.89      6.27 o 
   3  11   7        1.17       -0.45      2.06 o 
   4  11   7        0.48        0.23      2.24 o 
  -6  12   7        6.00        3.26      3.69 o 
  -5  12   7       39.58       39.30      4.64 o 
  -4  12   7       22.50       22.83      3.37 o 
  -3  12   7        7.96        9.59      2.60 o 
  -2  12   7       50.13       57.97      4.72 o 
  -1  12   7       69.70       77.62      5.35 o 
   0  12   7        4.53        1.52      2.34 o 
   1  12   7      168.18      178.46      7.36 o 
   2  12   7      166.22      170.07      7.43 o 
   3  12   7       32.89       26.93      3.85 o 
  -4  13   7        0.23       -1.50      3.00 o 
  -3  13   7       29.25       34.34      4.94 o 
  -2  13   7       22.19       25.87      3.61 o 
  -1  13   7       39.21       40.28      4.45 o 
   0  13   7        0.54        0.22      2.18 o 
   1  13   7       17.33       22.69      3.71 o 
  -1 -13   8       74.46       71.78      4.64 o 
   0 -13   8        2.04        2.18      1.66 o 
   1 -13   8        4.23        8.10      1.81 o 
  -4 -12   8        1.54       -0.19      1.87 o 
  -3 -12   8      137.49      139.23      7.24 o 
  -2 -12   8       31.62       32.11      3.62 o 
  -1 -12   8       44.52       48.51      3.64 o 
   0 -12   8       51.31       57.67      3.55 o 
   1 -12   8       39.67       36.92      2.66 o 
   2 -12   8        5.73        4.17      1.34 o 
   3 -12   8      139.65      163.71      4.65 o 
   4 -12   8       31.93       33.15      2.25 o 
  -5 -11   8       88.22       85.28      6.19 o 
  -4 -11   8       43.76       41.01      4.65 o 
  -3 -11   8        2.07       -0.01      1.72 o 
  -2 -11   8        6.22        7.49      2.06 o 
  -1 -11   8       94.78      113.95      5.22 o 
   0 -11   8      103.87       93.53      4.13 o 
   1 -11   8       37.54       35.99      2.21 o 
   2 -11   8       20.21       29.66      3.31 o 
   3 -11   8       13.18       17.19      1.65 o 
   4 -11   8       13.71       17.24      1.66 o 
   5 -11   8       28.25       33.82      2.37 o 
  -6 -10   8        0.19        0.45      2.01 o 
  -5 -10   8       95.70       85.83      6.08 o 
  -4 -10   8       61.84       62.00      4.93 o 
  -3 -10   8        0.39        0.88      1.66 o 
  -2 -10   8       65.88       67.50      4.15 o 
  -1 -10   8       83.37       73.98      3.85 o 
   0 -10   8      217.66      232.89      7.26 o 
   1 -10   8       99.31       99.32      6.39 o 
   2 -10   8      140.14      144.66      5.08 o 
   3 -10   8       20.88       25.49      2.07 o 
   4 -10   8       51.83       55.24      2.81 o 
   5 -10   8      159.99      166.86      4.63 o 
   6 -10   8      124.33      139.15      4.45 o 
  -7  -9   8        3.38        1.26      2.36 o 
  -6  -9   8       38.57       45.44      5.34 o 
  -5  -9   8      370.66      349.09     13.41 o 
  -4  -9   8       80.34       72.26      4.97 o 
  -3  -9   8        2.41        2.35      1.62 o 
  -2  -9   8      102.04       95.24      4.65 o 
  -1  -9   8      669.32      616.86     16.98 o 
   0  -9   8        6.96        8.11      2.64 o 
   1  -9   8       81.53       84.90      3.10 o 
   2  -9   8       18.97       19.48      1.83 o 
   3  -9   8       42.42       40.73      1.74 o 
   4  -9   8        9.42       10.00      1.44 o 
   5  -9   8       85.54       76.11      2.95 o 
   6  -9   8       55.19       57.72      2.76 o 
   7  -9   8        0.01       -0.90      1.35 o 
  -8  -8   8       44.88       49.09      6.32 o 
  -7  -8   8        0.09        1.22      2.32 o 
  -6  -8   8       46.88       40.53      4.89 o 
  -5  -8   8        0.64        0.48      1.59 o 
  -4  -8   8        0.02       -0.32      1.39 o 
  -3  -8   8      349.33      316.94     11.75 o 
  -2  -8   8        1.12        1.62      1.33 o 
  -1  -8   8      400.46      410.81     11.87 o 
   0  -8   8      148.72      143.34      5.65 o 
   1  -8   8      128.15      131.86      3.77 o 
   2  -8   8        1.96        2.51      0.95 o 
   3  -8   8      129.47      123.75      2.97 o 
   4  -8   8      537.29      546.78     10.08 o 
   5  -8   8      434.97      430.06      7.52 o 
   6  -8   8       19.44       20.08      1.81 o 
   7  -8   8      106.28      129.65      4.46 o 
  -9  -7   8        0.01        0.47      2.76 o 
  -8  -7   8       10.07       10.43      2.93 o 
  -7  -7   8      148.96      149.20      6.59 o 
  -6  -7   8       57.21       66.89      4.60 o 
  -5  -7   8      112.68      100.70      6.05 o 
  -4  -7   8        0.45        1.05      1.07 o 
  -3  -7   8       55.62       56.34      3.81 o 
  -2  -7   8       66.88       63.82      3.65 o 
  -1  -7   8      267.51      257.97      6.59 o 
   0  -7   8       57.08       35.74      2.04 o 
   1  -7   8        7.24        9.99      1.25 o 
   2  -7   8      247.29      197.34      5.29 o 
   3  -7   8       29.93       33.95      2.05 o 
   4  -7   8      151.69      129.91      3.30 o 
   5  -7   8      289.71      298.79      5.80 o 
   6  -7   8       21.18       23.82      2.10 o 
   7  -7   8        2.66        2.01      1.12 o 
   8  -7   8       39.25       46.91      3.25 o 
  -9  -6   8       19.66       18.42      5.22 o 
  -8  -6   8       53.04       48.45      4.61 o 
  -7  -6   8      134.89      124.59      6.35 o 
  -6  -6   8      181.27      189.78      7.03 o 
  -5  -6   8      122.66      123.95      4.79 o 
  -4  -6   8      148.86      146.35      6.86 o 
  -3  -6   8       37.99       33.56      3.30 o 
  -2  -6   8        5.28        4.63      1.45 o 
  -1  -6   8      581.63      579.75     12.51 o 
   0  -6   8        8.13        6.12      0.56 o 
   1  -6   8       11.16        7.08      1.10 o 
   2  -6   8       47.89       38.29      1.23 o 
   3  -6   8      139.50      133.70      3.10 o 
   4  -6   8       52.50       33.57      2.07 o 
   5  -6   8      171.16      167.92      4.52 o 
   6  -6   8      198.63      185.94      5.09 o 
   7  -6   8       23.00       28.96      2.40 o 
   8  -6   8        0.73        1.68      1.24 o 
  -9  -5   8       69.00       74.89      4.44 o 
  -8  -5   8        0.88        3.35      2.17 o 
  -7  -5   8      173.81      203.44     11.06 o 
  -6  -5   8     1056.69     1013.80     18.00 o 
  -5  -5   8       63.60       68.91      5.01 o 
  -4  -5   8      845.31      846.98     24.76 o 
  -3  -5   8      115.29      129.51      6.04 o 
  -2  -5   8        2.21        2.79      1.36 o 
  -1  -5   8      121.55      121.75      2.90 o 
   0  -5   8      391.34      341.43      5.02 o 
   1  -5   8       10.33       17.70      1.20 o 
   2  -5   8     1677.28     1484.44     20.97 o 
   3  -5   8      169.37      141.90      3.60 o 
   4  -5   8      201.28      202.83      5.15 o 
   5  -5   8      414.13      367.90      7.91 o 
   6  -5   8       18.66       11.82      1.57 o 
   7  -5   8        0.13       -0.10      0.97 o 
   8  -5   8      146.78      146.73      4.90 o 
   9  -5   8       44.00       42.25      3.72 o 
 -10  -4   8        2.94        3.38      2.71 o 
  -9  -4   8        0.02        0.24      1.69 o 
  -8  -4   8       26.31       25.01      2.65 o 
  -7  -4   8       58.46       61.42      3.68 o 
  -6  -4   8        0.40        1.09      2.00 o 
  -5  -4   8      491.38      490.79     16.48 o 
  -4  -4   8        3.19        0.22      1.43 o 
  -3  -4   8      399.74      411.27     13.39 o 
  -2  -4   8      501.76      538.67     15.85 o 
  -1  -4   8     1054.38     1131.83     18.46 o 
   0  -4   8       31.26       35.74      1.36 o 
   1  -4   8      332.90      333.02      5.92 o 
   2  -4   8       16.94       17.66      1.32 o 
   3  -4   8       55.15       55.65      2.73 o 
   4  -4   8      232.15      211.95      4.90 o 
   5  -4   8      122.58      129.12      6.06 o 
   6  -4   8       22.03       17.80      1.80 o 
   7  -4   8        0.01       -0.06      0.96 o 
   8  -4   8       81.61       78.32      5.69 o 
   9  -4   8        0.29       -1.32      1.17 o 
 -10  -3   8       44.91       34.73      4.16 o 
  -9  -3   8       33.89       29.56      2.92 o 
  -8  -3   8      158.62      165.74      5.43 o 
  -7  -3   8        2.22        1.89      1.17 o 
  -6  -3   8      165.55      159.08      8.18 o 
  -5  -3   8      337.19      329.76     12.49 o 
  -4  -3   8      197.46      212.14      8.80 o 
  -3  -3   8        0.09        1.81      1.32 o 
  -2  -3   8       36.64       27.80      4.64 o 
  -1  -3   8      104.93       94.49      2.94 o 
   0  -3   8        8.32        9.33      1.19 o 
   1  -3   8        0.04        0.37      0.68 o 
   2  -3   8        1.64        1.18      0.69 o 
   3  -3   8       90.92       82.82      2.93 o 
   4  -3   8       78.58       86.00      2.94 o 
   5  -3   8      141.21      144.42      5.08 o 
   6  -3   8        5.79        3.01      1.05 o 
   7  -3   8       82.68       96.84      3.91 o 
   8  -3   8        4.70        3.31      1.65 o 
   9  -3   8       63.53       66.03      4.76 o 
 -10  -2   8        0.87       -0.22      2.51 o 
  -9  -2   8       27.28       27.15      3.53 o 
  -8  -2   8        0.17       -0.07      1.31 o 
  -7  -2   8        3.49        4.84      1.38 o 
  -6  -2   8      146.20      146.44      5.19 o 
  -5  -2   8      207.94      218.26      9.56 o 
  -4  -2   8        5.80        3.30      1.72 o 
  -3  -2   8       96.27       92.43      5.12 o 
   0  -2   8      537.60      559.14     12.03 o 
   1  -2   8      430.25      428.77      9.88 o 
   2  -2   8      648.48      621.54     13.54 o 
   3  -2   8      486.93      447.80      9.12 o 
   4  -2   8       49.14       43.23      2.57 o 
   5  -2   8      188.67      173.18      5.21 o 
   6  -2   8      301.66      284.95      7.45 o 
   7  -2   8      159.70      162.63      5.59 o 
   8  -2   8       29.01       26.60      2.78 o 
   9  -2   8        0.03       -0.63      1.35 o 
 -10  -1   8      131.52      134.43      6.69 o 
  -9  -1   8       29.61       28.03      3.88 o 
  -8  -1   8        3.69        2.92      1.34 o 
  -7  -1   8      271.63      274.33      6.89 o 
  -6  -1   8       69.73       72.76      3.59 o 
  -5  -1   8        6.13        3.94      1.39 o 
  -4  -1   8      596.23      616.43     19.40 o 
  -3  -1   8     1003.94     1040.67     20.66 o 
  -2  -1   8      257.43      299.66      7.42 o 
  -1  -1   8        3.12       -0.42      0.40 o 
   0  -1   8        0.22       -0.07      0.40 o 
   1  -1   8       34.02       29.41      3.79 o 
   2  -1   8     1201.10     1188.32     25.35 o 
   3  -1   8      331.65      311.86      7.06 o 
   4  -1   8      344.61      310.98     10.41 o 
   5  -1   8       37.16       34.01      2.60 o 
   6  -1   8        5.87        5.86      1.46 o 
   7  -1   8        0.22        0.12      1.17 o 
   8  -1   8      348.83      346.03      9.89 o 
   9  -1   8        0.15       -0.84      1.35 o 
 -11   0   8      151.95      152.59     18.42 o 
 -10   0   8       11.57       11.35      3.00 o 
  -9   0   8       61.92       59.56      4.63 o 
  -8   0   8        0.27       -0.03      1.55 o 
  -7   0   8       25.95       28.92      2.54 o 
  -6   0   8      186.14      183.27      5.21 o 
  -5   0   8      372.13      400.14      9.68 o 
  -4   0   8      102.53       91.68      2.93 o 
  -3   0   8        1.43        4.22      0.91 o 
  -2   0   8      240.39      272.34      7.09 o 
  -1   0   8       62.49       52.51      2.48 o 
   0   0   8       53.77       47.72      2.38 o 
   1   0   8      246.00      224.23      5.41 o 
   2   0   8     1975.82     1965.22     33.87 o 
   3   0   8        0.75        2.43      1.04 o 
   4   0   8       22.27       22.90      4.72 o 
   5   0   8      272.49      254.76      8.67 o 
   6   0   8      404.14      396.73     10.95 o 
   7   0   8      416.77      422.48     10.08 o 
   8   0   8       35.02       34.18      3.17 o 
   9   0   8       63.69       60.82      3.47 o 
 -11   1   8       52.70       42.09      4.58 o 
 -10   1   8      173.33      170.72     11.35 o 
  -9   1   8       12.16       12.81      2.87 o 
  -8   1   8       26.84       22.46      3.12 o 
  -7   1   8      171.90      156.35      5.07 o 
  -6   1   8      112.59      115.95      4.16 o 
  -5   1   8      777.55      810.44     19.94 o 
  -4   1   8        0.38        0.21      0.89 o 
  -3   1   8      336.79      367.16      7.14 o 
  -2   1   8        4.52        5.53      1.23 o 
  -1   1   8       22.54       18.40      1.52 o 
   0   1   8       97.43       78.03      2.34 o 
   1   1   8     1393.90     1396.09     19.30 o 
   2   1   8       92.48       95.72      3.54 o 
   3   1   8      705.45      660.99     12.58 o 
   4   1   8      393.75      375.00      6.94 o 
   5   1   8       14.19       12.67      2.07 o 
   6   1   8       28.09       28.85      3.30 o 
   7   1   8        3.57        5.96      1.33 o 
   8   1   8       20.60       22.09      2.36 o 
   9   1   8       13.77       14.40      1.96 o 
 -10   2   8       40.39       44.09      4.39 o 
  -9   2   8        1.43        2.04      1.37 o 
  -8   2   8       47.95       46.63      2.68 o 
  -7   2   8        8.94        8.16      1.43 o 
  -6   2   8      291.64      306.18      5.75 o 
  -5   2   8        7.98        7.91      0.97 o 
  -4   2   8       34.18       36.41      1.62 o 
  -3   2   8      147.39      150.59      3.00 o 
  -2   2   8      241.32      263.86      5.71 o 
  -1   2   8      303.61      339.66      7.57 o 
   0   2   8        0.04        1.46      0.70 o 
   1   2   8       33.74       33.72      1.84 o 
   2   2   8      304.37      318.49      5.97 o 
   3   2   8      504.22      478.39      8.22 o 
   4   2   8       81.28       66.86      3.83 o 
   5   2   8      353.02      333.65      7.87 o 
   6   2   8       20.79       21.05      1.87 o 
   7   2   8       30.70       33.60      2.44 o 
   8   2   8      248.19      264.80      6.48 o 
   9   2   8      394.93      430.45     10.44 o 
 -10   3   8        4.36        1.83      1.73 o 
  -9   3   8        0.39        0.13      1.33 o 
  -8   3   8       27.91       22.21      2.18 o 
  -7   3   8      103.98      102.89      3.65 o 
  -6   3   8        2.84        2.73      1.38 o 
  -5   3   8       36.34       40.71      1.99 o 
  -4   3   8      265.22      268.03      5.00 o 
  -3   3   8       22.36       26.82      1.52 o 
  -2   3   8       63.68       58.14      1.98 o 
  -1   3   8        9.53       10.45      0.88 o 
   0   3   8      306.47      297.23      4.62 o 
   1   3   8        8.88       11.15      1.46 o 
   2   3   8      127.75      108.32      3.17 o 
   3   3   8        3.73       10.49      1.32 o 
   4   3   8      466.34      448.76     12.31 o 
   5   3   8       94.69      105.58      4.35 o 
   6   3   8       28.79       27.62      2.18 o 
   7   3   8       98.37       99.33      3.65 o 
   8   3   8       99.28      102.75      4.66 o 
   9   3   8       12.49       10.95      2.19 o 
 -10   4   8      582.58      591.07     11.74 o 
  -9   4   8      258.70      233.87      6.20 o 
  -8   4   8      310.78      293.32      6.92 o 
  -7   4   8      477.98      486.88      9.65 o 
  -6   4   8        7.73        8.56      1.29 o 
  -5   4   8      363.13      371.98      6.66 o 
  -4   4   8        2.28        2.89      0.92 o 
  -3   4   8        3.40        1.86      0.85 o 
  -2   4   8      444.40      465.46      7.53 o 
  -1   4   8      178.67      176.90      3.75 o 
   0   4   8       50.25       51.22      2.07 o 
   1   4   8       29.86       41.72      1.77 o 
   2   4   8       64.59       53.94      1.94 o 
   3   4   8       22.08       20.49      1.98 o 
   4   4   8      308.49      288.95      6.10 o 
   5   4   8      851.31      849.05     13.65 o 
   6   4   8      156.64      144.10      5.00 o 
   7   4   8       68.44       63.86      3.86 o 
   8   4   8        5.82        6.29      1.87 o 
 -10   5   8        2.80        0.63      1.67 o 
  -9   5   8       13.74       13.78      3.77 o 
  -8   5   8       11.04       14.94      3.99 o 
  -7   5   8       10.25       10.26      1.49 o 
  -6   5   8       78.34       80.79      2.94 o 
  -5   5   8      283.81      283.39      5.63 o 
  -4   5   8      182.49      188.11      4.98 o 
  -3   5   8        1.25       -0.27      0.82 o 
  -2   5   8      513.01      532.13      9.17 o 
  -1   5   8       17.37       21.47      1.57 o 
   0   5   8      126.65      132.87      3.05 o 
   1   5   8      198.38      184.42      3.68 o 
   2   5   8       32.37       41.19      2.71 o 
   3   5   8       83.71       73.58      2.43 o 
   4   5   8      133.18      149.58      3.73 o 
   5   5   8        3.83        1.95      1.27 o 
   6   5   8        0.14        0.37      1.56 o 
   7   5   8       92.83       91.88      5.73 o 
   8   5   8       43.99       45.19      4.16 o 
 -10   6   8       11.89       10.40      2.67 o 
  -9   6   8        9.56        7.97      1.88 o 
  -8   6   8        9.63       12.53      1.91 o 
  -7   6   8       33.40       28.05      2.08 o 
  -6   6   8       72.90       72.81      3.01 o 
  -5   6   8       11.91       12.02      1.46 o 
  -4   6   8       53.06       52.05      2.45 o 
  -3   6   8      126.03      128.32      4.50 o 
  -2   6   8        9.16       12.31      1.54 o 
  -1   6   8        0.52       -1.27      1.09 o 
   0   6   8      184.58      186.19      4.75 o 
   1   6   8      202.89      192.02      4.27 o 
   2   6   8       54.16       47.29      2.61 o 
   3   6   8       41.75       38.28      2.43 o 
   4   6   8       19.46       20.73      1.98 o 
   5   6   8       42.68       43.69      2.66 o 
   6   6   8      235.32      244.33      8.23 o 
   7   6   8        1.41        6.83      2.17 o 
  -9   7   8       78.04       89.70      6.61 o 
  -8   7   8        6.30        6.14      1.45 o 
  -7   7   8       20.83       19.75      1.84 o 
  -6   7   8       25.67       27.31      2.05 o 
  -5   7   8       25.94       21.23      2.24 o 
  -4   7   8       83.77       86.14      3.87 o 
  -3   7   8       96.38       89.57      3.39 o 
  -2   7   8      369.67      364.14     10.47 o 
  -1   7   8      104.81       90.80      3.39 o 
   0   7   8      224.57      227.40      5.57 o 
   1   7   8       46.59       48.55      3.24 o 
   2   7   8       71.33       77.47      3.47 o 
   3   7   8      102.34      108.46      4.08 o 
   4   7   8       57.86       58.61      5.81 o 
   5   7   8       80.53       77.61      3.54 o 
   6   7   8        7.61        6.26      2.74 o 
   7   7   8        0.03       -0.72      2.66 o 
  -9   8   8       33.61       28.86      4.45 o 
  -8   8   8        2.61        2.68      2.17 o 
  -7   8   8      139.80      133.54      5.84 o 
  -6   8   8        5.20        5.81      1.43 o 
  -5   8   8      151.67      144.61      4.36 o 
  -4   8   8      462.47      460.96      9.12 o 
  -3   8   8        5.99        5.00      1.40 o 
  -2   8   8     1059.65     1072.35     17.86 o 
  -1   8   8       22.85       29.52      2.28 o 
   0   8   8       13.45       12.26      2.35 o 
   1   8   8       67.78       60.41      8.36 o 
   2   8   8       12.22       14.56      3.03 o 
   3   8   8      128.01      125.45      4.26 o 
   4   8   8      181.29      191.31      5.40 o 
   5   8   8       58.20       63.40      3.51 o 
   6   8   8      218.10      241.13      6.39 o 
  -8   9   8       60.18       64.38      5.02 o 
  -7   9   8      132.01      147.37      6.30 o 
  -6   9   8        8.07        5.61      1.99 o 
  -5   9   8       30.57       29.06      3.15 o 
  -4   9   8       34.56       36.32      2.41 o 
  -3   9   8       17.32       20.72      1.97 o 
  -2   9   8      164.08      151.85      4.50 o 
  -1   9   8       54.78       53.33      2.96 o 
   0   9   8       14.98       13.71      1.79 o 
   1   9   8        7.66        9.39      1.67 o 
   2   9   8        0.10        0.90      1.31 o 
   3   9   8        5.73        6.46      1.66 o 
   4   9   8      197.30      222.29      6.06 o 
   5   9   8        6.14        5.73      1.79 o 
   6   9   8        3.68        2.50      1.69 o 
  -7  10   8       38.70       42.32      4.02 o 
  -6  10   8        9.97       12.45      4.40 o 
  -5  10   8       64.61       65.34      4.75 o 
  -4  10   8        7.30        9.24      2.33 o 
  -3  10   8       36.02       43.27      3.81 o 
  -2  10   8       32.07       36.45      3.61 o 
  -1  10   8       53.76       52.87      6.31 o 
   0  10   8      159.76      168.53      4.82 o 
   1  10   8       22.56       24.86      2.22 o 
   2  10   8       13.81       10.07      1.79 o 
   3  10   8        0.27        1.14      1.51 o 
   4  10   8      112.91      124.64      4.45 o 
   5  10   8       17.72       21.13      3.01 o 
  -6  11   8       43.10       39.52      4.02 o 
  -5  11   8       42.12       56.28      4.67 o 
  -4  11   8       25.51       25.95      4.21 o 
  -3  11   8        3.71        2.24      1.92 o 
  -2  11   8        9.03        8.50      2.41 o 
  -1  11   8       63.23       60.27      4.67 o 
   0  11   8        7.98        4.49      2.29 o 
   1  11   8       24.30       21.20      6.23 o 
   2  11   8       38.39       28.57      4.38 o 
   3  11   8       36.80       43.42      8.64 o 
   4  11   8        9.53        8.16      2.90 o 
  -5  12   8        3.04        3.09      2.19 o 
  -4  12   8        3.07        6.68      2.38 o 
  -3  12   8        0.24       -0.80      1.82 o 
  -2  12   8        8.00       13.25      3.17 o 
  -1  12   8        5.72        4.73      2.38 o 
   0  12   8        3.62        1.27      2.09 o 
   1  12   8        8.43        8.49      3.72 o 
   2  12   8        0.65        4.29      2.45 o 
  -2  13   8        9.80       12.85      7.94 o 
  -1  13   8       15.87       19.94      5.30 o 
  -3 -12   9       21.05       15.31      3.04 o 
  -2 -12   9       75.87       75.88      4.80 o 
  -1 -12   9       15.98       20.29      2.59 o 
   0 -12   9       49.45       55.70      3.26 o 
  -4 -11   9       64.96       58.05      5.23 o 
  -3 -11   9      332.99      296.68     11.15 o 
  -2 -11   9        0.03        0.92      1.54 o 
  -1 -11   9       37.48       35.98      3.07 o 
   0 -11   9      160.87      189.41      6.40 o 
   3 -11   9      117.52      132.64      5.26 o 
   4 -11   9       43.88       51.35      3.24 o 
  -6 -10   9        0.02       -2.11      1.89 o 
  -5 -10   9        1.06        2.94      2.30 o 
  -4 -10   9        1.07        1.31      1.90 o 
  -3 -10   9       18.40       17.79      2.82 o 
  -2 -10   9      335.88      342.00     11.37 o 
  -1 -10   9      150.50      148.13      5.73 o 
   0 -10   9      177.42      179.56      5.80 o 
   2 -10   9      163.55      162.20      5.45 o 
   3 -10   9      339.04      379.82      9.43 o 
   4 -10   9       63.95       67.45      3.62 o 
   5 -10   9      105.75      134.60      4.17 o 
  -7  -9   9       41.49       38.05      5.42 o 
  -6  -9   9       27.26       34.57      4.69 o 
  -5  -9   9       62.76       61.56      5.68 o 
  -4  -9   9      215.23      214.46      9.22 o 
  -3  -9   9       82.71       80.64      4.87 o 
  -2  -9   9       97.96       95.92      4.28 o 
  -1  -9   9        0.52        0.42      1.06 o 
   0  -9   9        3.08        4.14      2.47 o 
   1  -9   9      130.54      145.37      8.95 o 
   2  -9   9      229.92      206.59      5.30 o 
   3  -9   9        1.21        2.86      0.76 o 
   4  -9   9       82.24       96.49      3.92 o 
   5  -9   9        2.10        2.66      1.01 o 
   6  -9   9       15.25       15.43      1.88 o 
  -7  -8   9       51.00       51.66      5.95 o 
  -6  -8   9        0.01       -1.09      1.96 o 
  -5  -8   9      248.18      238.24     10.36 o 
  -4  -8   9      139.70      147.04      7.23 o 
  -3  -8   9       67.02       54.33      5.14 o 
  -2  -8   9        2.33        1.44      1.33 o 
  -1  -8   9      503.11      476.14     13.73 o 
   0  -8   9       29.90       35.88      4.84 o 
   1  -8   9      308.06      296.66      6.29 o 
   2  -8   9       61.77       64.61      3.20 o 
   3  -8   9        5.21        4.99      0.88 o 
   4  -8   9      128.97      126.88      3.37 o 
   5  -8   9        0.20        0.13      1.12 o 
   6  -8   9       22.57       17.61      1.94 o 
   7  -8   9      225.78      215.74      7.83 o 
  -8  -7   9       14.06       12.72      4.08 o 
  -7  -7   9       50.27       44.19      4.25 o 
  -6  -7   9        2.98        6.25      2.92 o 
  -5  -7   9       21.06       21.37      4.59 o 
  -4  -7   9        0.26        1.86      1.64 o 
  -3  -7   9       65.38       59.10      4.11 o 
  -2  -7   9      372.42      388.75     12.34 o 
  -1  -7   9        0.01       -0.16      0.86 o 
   0  -7   9     1122.10     1123.57     18.61 o 
   1  -7   9        3.12        3.72      1.02 o 
   2  -7   9       32.29       31.78      1.45 o 
   3  -7   9       41.86       37.41      1.92 o 
   4  -7   9       21.09       21.70      1.76 o 
   5  -7   9       10.77       13.93      1.61 o 
   6  -7   9      175.22      181.35      5.15 o 
   7  -7   9       30.12       26.93      2.42 o 
  -9  -6   9      116.31      113.66      6.77 o 
  -8  -6   9      105.61       96.60      6.60 o 
  -7  -6   9       14.91       15.84      5.20 o 
  -6  -6   9       80.36       70.00      4.15 o 
  -5  -6   9       47.78       40.70      3.16 o 
  -4  -6   9      107.05      106.97      5.97 o 
  -3  -6   9        0.44       -0.52      1.15 o 
  -2  -6   9      215.75      214.05      7.95 o 
  -1  -6   9      226.67      195.26      5.67 o 
   0  -6   9      357.97      305.64      5.64 o 
   1  -6   9       36.26       46.68      2.20 o 
   2  -6   9      868.49      793.90     12.36 o 
   3  -6   9        6.98        8.17      1.12 o 
   4  -6   9        6.97        6.58      1.17 o 
   5  -6   9       63.58       68.33      3.21 o 
   6  -6   9      333.74      351.36      8.06 o 
   7  -6   9       98.00       96.98      4.20 o 
   8  -6   9       37.13       34.39      2.81 o 
  -9  -5   9       29.46       30.65      4.18 o 
  -8  -5   9       46.90       57.95      4.97 o 
  -7  -5   9        6.36        3.97      2.86 o 
  -6  -5   9      345.56      340.63     13.01 o 
  -5  -5   9       18.42       23.72      3.50 o 
  -4  -5   9       75.57       75.73      4.98 o 
  -3  -5   9       20.99       24.87      3.13 o 
  -2  -5   9       14.77       14.39      2.27 o 
  -1  -5   9       68.35       55.43      2.41 o 
   0  -5   9      960.02      955.23     14.10 o 
   1  -5   9       79.11       77.03      2.43 o 
   2  -5   9       97.12      115.70      3.15 o 
   3  -5   9       78.10       70.81      3.19 o 
   4  -5   9        4.18        6.72      1.17 o 
   5  -5   9       65.84       66.98      3.06 o 
   6  -5   9      139.62      123.20      4.13 o 
   7  -5   9       56.92       56.47      3.31 o 
   8  -5   9       38.84       38.79      2.93 o 
  -9  -4   9       64.95       65.96      6.23 o 
  -8  -4   9       23.03       20.76      3.36 o 
  -7  -4   9       70.09       68.31      4.18 o 
  -6  -4   9      100.27       99.64      6.52 o 
  -5  -4   9      434.49      432.30     15.38 o 
  -4  -4   9        0.12        2.83      1.73 o 
  -3  -4   9        0.09       -0.28      1.27 o 
  -2  -4   9       22.94       17.51      2.47 o 
  -1  -4   9       48.33       48.75      2.29 o 
   0  -4   9       99.51       97.84      3.13 o 
   1  -4   9       16.19       18.87      2.10 o 
   2  -4   9      378.00      375.81      6.92 o 
   3  -4   9       16.16       20.21      1.63 o 
   4  -4   9       61.34       57.23      2.65 o 
   5  -4   9      221.60      218.93      5.42 o 
   6  -4   9       23.99       24.32      2.15 o 
   7  -4   9      292.61      294.13      7.13 o 
   8  -4   9        1.41        2.19      1.50 o 
 -10  -3   9       16.82       17.35      3.45 o 
  -9  -3   9       13.77       12.66      2.34 o 
  -8  -3   9      263.06      256.21      6.13 o 
  -7  -3   9       14.27       11.06      1.90 o 
  -6  -3   9        5.47        3.68      2.15 o 
  -5  -3   9      345.79      354.47     13.44 o 
  -4  -3   9       54.56       55.96      4.46 o 
  -3  -3   9       84.90       94.18      5.41 o 
  -2  -3   9       59.88       44.36      3.48 o 
  -1  -3   9       36.78       34.46      2.13 o 
   0  -3   9        6.39        5.61      1.08 o 
   1  -3   9      382.29      366.54      7.64 o 
   2  -3   9       12.37       12.50      1.91 o 
   3  -3   9      188.46      169.68      4.83 o 
   4  -3   9      119.92      114.65      5.89 o 
   5  -3   9       21.17       16.75      1.96 o 
   6  -3   9      147.65      151.61      5.23 o 
   7  -3   9       86.45       81.99      4.79 o 
   8  -3   9       25.85       24.46      2.73 o 
 -10  -2   9        0.01       -0.83      2.55 o 
  -9  -2   9        3.93        6.78      2.12 o 
  -8  -2   9       24.19       27.81      2.34 o 
  -7  -2   9       26.37       28.91      3.86 o 
  -6  -2   9      946.38      910.13     28.15 o 
  -5  -2   9        9.67       12.01      2.81 o 
  -4  -2   9      125.84      153.75      7.57 o 
  -3  -2   9      211.32      218.74      8.95 o 
  -2  -2   9       96.66       92.76      5.05 o 
  -1  -2   9        5.53        5.56      1.10 o 
   0  -2   9     2396.04     2347.80     36.61 o 
   1  -2   9      427.13      387.82      8.06 o 
   2  -2   9      525.54      497.67      9.89 o 
   3  -2   9       22.59       17.00      1.76 o 
   4  -2   9       10.67       10.75      1.56 o 
   5  -2   9       61.81       62.29      3.37 o 
   6  -2   9       27.34       31.04      3.33 o 
   7  -2   9       26.64       23.11      2.54 o 
   8  -2   9       15.18       15.74      2.32 o 
 -10  -1   9        4.69        7.46      2.87 o 
  -9  -1   9      133.96      128.85      6.34 o 
  -8  -1   9       87.37       82.10      3.67 o 
  -7  -1   9      122.35      129.16      4.60 o 
  -6  -1   9       19.11       20.35      2.45 o 
  -5  -1   9      634.16      650.72     14.19 o 
  -4  -1   9       61.75       70.67      5.00 o 
  -3  -1   9       89.12       95.06      5.25 o 
  -2  -1   9      498.19      486.87     11.13 o 
  -1  -1   9     1574.26     1618.75     26.10 o 
   0  -1   9       10.36        6.49      1.50 o 
   1  -1   9      898.36      899.83     15.76 o 
   2  -1   9       63.11       68.80      4.12 o 
   3  -1   9      343.70      339.16      8.80 o 
   4  -1   9        2.83        0.77      0.97 o 
   5  -1   9      186.84      190.00      5.76 o 
   6  -1   9       39.06       40.50      3.11 o 
   7  -1   9       42.07       43.44      3.45 o 
   8  -1   9       33.61       35.89      3.31 o 
 -10   0   9       21.62       20.95      4.47 o 
  -9   0   9      105.09      111.95      5.97 o 
  -8   0   9      124.95      131.87      4.95 o 
  -7   0   9      176.65      174.97      5.42 o 
  -6   0   9        7.64       10.36      1.96 o 
  -5   0   9      543.42      541.65     12.40 o 
  -4   0   9       32.52       33.88      2.59 o 
  -3   0   9      168.53      164.66      5.38 o 
  -2   0   9       64.64       59.61      3.11 o 
  -1   0   9        3.25        3.95      1.07 o 
   0   0   9      232.14      241.75      7.03 o 
   1   0   9     3297.11     3257.46     50.29 o 
   2   0   9      273.07      291.18      6.94 o 
   3   0   9     3598.07     3434.00     53.28 o 
   4   0   9       12.06        9.49      2.29 o 
   5   0   9        6.19        6.45      1.74 o 
   6   0   9       52.96       51.08      4.66 o 
   7   0   9        8.14        8.80      1.88 o 
   8   0   9      113.28      109.04      5.06 o 
 -10   1   9       45.76       38.96      4.30 o 
  -9   1   9        4.05        2.57      2.48 o 
  -8   1   9      143.52      143.39      6.36 o 
  -7   1   9        3.39        1.26      1.45 o 
  -6   1   9      254.21      257.82      7.67 o 
  -5   1   9       14.24       16.92      2.14 o 
  -4   1   9        4.49        5.95      1.20 o 
  -3   1   9      180.94      179.30      4.54 o 
  -2   1   9      679.79      721.52     12.41 o 
  -1   1   9       67.22       64.02      2.32 o 
   0   1   9        1.59        0.58      0.87 o 
   1   1   9        5.46        3.44      1.09 o 
   2   1   9       34.72       32.09      2.40 o 
   3   1   9       84.62       81.81      3.67 o 
   4   1   9        6.49        5.74      1.34 o 
   5   1   9      330.63      330.03      8.24 o 
   6   1   9       29.48       23.51      2.50 o 
   7   1   9        1.60        1.65      1.21 o 
   8   1   9        4.68        5.06      1.46 o 
 -10   2   9       62.81       65.54      7.74 o 
  -9   2   9      110.87      112.63      6.05 o 
  -8   2   9       60.83       58.90      4.49 o 
  -7   2   9        3.76        3.94      2.85 o 
  -6   2   9       45.97       45.61      3.03 o 
  -5   2   9        7.78        7.51      1.68 o 
  -4   2   9       14.47       20.72      1.81 o 
  -3   2   9        3.01        0.89      0.95 o 
  -2   2   9      103.77       98.39      6.00 o 
  -1   2   9        0.18       -0.18      0.73 o 
   0   2   9       62.70       60.76      2.53 o 
   1   2   9       27.37       24.98      1.68 o 
   2   2   9       77.50       90.84      3.33 o 
   3   2   9      842.15      863.84     15.26 o 
   4   2   9       44.78       49.92      2.87 o 
   5   2   9       87.65       82.86      3.14 o 
   6   2   9       39.79       44.94      2.71 o 
   7   2   9        6.50        7.73      1.54 o 
   8   2   9       20.57       20.88      2.24 o 
 -10   3   9        1.13        0.36      5.42 o 
  -9   3   9        2.69        2.80      2.39 o 
  -8   3   9        0.15       -2.11      1.05 o 
  -7   3   9       75.59       69.95      3.11 o 
  -6   3   9       82.45       84.14      3.17 o 
  -5   3   9       57.25       65.30      2.36 o 
  -4   3   9       53.01       52.98      2.84 o 
  -3   3   9       87.45       79.21      2.23 o 
  -2   3   9      185.96      196.32      5.03 o 
  -1   3   9        4.50        2.42      0.91 o 
   0   3   9        0.02        0.65      0.82 o 
   1   3   9        4.03        1.20      0.82 o 
   2   3   9      813.72      811.88     12.68 o 
   3   3   9      293.10      300.14     10.40 o 
   4   3   9      348.97      322.63      6.67 o 
   5   3   9       42.41       47.45      2.75 o 
   6   3   9       23.02       24.05      2.58 o 
   7   3   9       17.37       21.46      2.18 o 
   8   3   9      242.30      241.97      7.31 o 
 -10   4   9      154.83      153.77      5.09 o 
  -9   4   9        0.90        0.49      1.48 o 
  -8   4   9       39.71       42.73      2.78 o 
  -7   4   9        8.68       10.08      1.78 o 
  -6   4   9       15.13       17.73      2.04 o 
  -5   4   9      260.31      257.17      5.76 o 
  -4   4   9        7.59        7.16      1.11 o 
  -3   4   9        0.63       -0.66      0.74 o 
  -2   4   9        0.58        0.00      0.74 o 
  -1   4   9       88.79       88.67      2.54 o 
   0   4   9        0.81        1.09      0.66 o 
   1   4   9       74.63       72.34      2.79 o 
   2   4   9        2.15        3.48      1.03 o 
   3   4   9      144.69      124.18      3.75 o 
   4   4   9      232.36      238.96      5.60 o 
   5   4   9       22.23       29.50      2.29 o 
   6   4   9       30.86       28.66      2.75 o 
   7   4   9       67.49       64.78      4.05 o 
   8   4   9      194.36      215.10      8.16 o 
 -10   5   9        3.61        6.22      3.54 o 
  -9   5   9      219.60      196.61      5.70 o 
  -8   5   9       94.37       98.65      4.02 o 
  -7   5   9      220.92      216.56      7.21 o 
  -6   5   9        1.15       -0.34      1.00 o 
  -5   5   9       63.83       65.84      2.68 o 
  -4   5   9      143.61      153.49      4.30 o 
  -3   5   9       69.61       70.01      2.59 o 
  -2   5   9      258.75      258.99      5.15 o 
  -1   5   9      154.84      149.05      3.97 o 
   0   5   9        0.02        0.51      0.72 o 
   1   5   9        1.41        5.81      0.92 o 
   2   5   9        0.74       -0.05      0.72 o 
   3   5   9      535.60      498.52      9.02 o 
   4   5   9       46.38       49.95      3.22 o 
   5   5   9      161.30      151.09      6.23 o 
   6   5   9        0.23        0.17      1.63 o 
   7   5   9       14.30       14.65      2.82 o 
  -9   6   9      122.76      127.41      6.65 o 
  -8   6   9       35.50       31.79      2.62 o 
  -7   6   9       62.27       66.00      5.47 o 
  -6   6   9       66.62       61.69      2.84 o 
  -5   6   9       19.28       19.12      1.76 o 
  -4   6   9      255.49      260.04      6.10 o 
  -3   6   9       19.20       23.35      2.29 o 
  -2   6   9        0.05       -0.76      0.97 o 
  -1   6   9      226.62      210.89      6.21 o 
   0   6   9        9.22        5.68      1.84 o 
   1   6   9       58.36       53.33      2.70 o 
   2   6   9      131.80      120.96      3.85 o 
   3   6   9       10.35       12.57      1.61 o 
   4   6   9      158.95      144.12      6.12 o 
   5   6   9      282.32      287.58     10.53 o 
   6   6   9        1.06        3.45      2.00 o 
   7   6   9       27.03       22.09      3.19 o 
  -9   7   9       77.29       80.53      7.31 o 
  -8   7   9       23.21       23.03      2.55 o 
  -7   7   9       10.14        9.47      1.58 o 
  -6   7   9       17.08       19.34      1.87 o 
  -5   7   9      108.17      110.11      3.95 o 
  -4   7   9      169.71      162.66      4.71 o 
  -3   7   9      126.33      119.72      5.13 o 
  -2   7   9        0.51        1.29      1.19 o 
  -1   7   9       30.96       28.20      2.23 o 
   0   7   9       15.20       13.64      1.72 o 
   1   7   9       62.45       58.76      4.16 o 
   2   7   9       47.66       45.06      2.76 o 
   3   7   9       21.89       23.19      2.17 o 
   4   7   9       35.83       30.00      3.36 o 
   5   7   9      105.14      100.05      5.55 o 
   6   7   9      156.30      159.19     10.61 o 
  -8   8   9       15.33       18.43      3.56 o 
  -7   8   9        7.69        8.86      1.73 o 
  -6   8   9       16.03       17.72      2.05 o 
  -5   8   9       90.78       77.37      3.44 o 
  -4   8   9      157.79      159.05      4.71 o 
  -3   8   9        1.46        0.27      1.22 o 
  -2   8   9        2.96        3.40      1.44 o 
  -1   8   9      392.73      390.85      8.27 o 
   0   8   9        1.33        0.20      1.25 o 
   1   8   9        0.33        0.30      1.16 o 
   2   8   9       45.48       55.42      3.15 o 
   3   8   9        1.64        1.31      1.38 o 
   4   8   9       69.93       74.97      3.89 o 
   5   8   9       47.03       46.19      3.75 o 
   6   8   9        0.20       -0.32      1.98 o 
  -8   9   9       72.47       64.26      4.80 o 
  -7   9   9       21.42       25.09      4.20 o 
  -6   9   9      115.54      117.29      5.58 o 
  -5   9   9       40.38       34.90      2.91 o 
  -4   9   9       13.42       12.81      1.81 o 
  -3   9   9      199.13      183.94      5.15 o 
  -2   9   9       10.90       12.38      2.17 o 
  -1   9   9      312.63      301.90      7.43 o 
   0   9   9        8.78        9.36      1.81 o 
   1   9   9       42.25       49.35      3.08 o 
   2   9   9       21.44       18.64      2.18 o 
   3   9   9       14.28       16.37      2.18 o 
   4   9   9       12.17       14.05      2.57 o 
   5   9   9        3.94        2.83      1.65 o 
  -7  10   9        8.89        8.89      2.70 o 
  -6  10   9        1.50       -2.36      1.62 o 
  -5  10   9       17.29       15.92      5.22 o 
  -4  10   9      168.44      147.24      6.35 o 
  -3  10   9      114.28      118.14      5.63 o 
  -2  10   9       37.36       36.23      2.58 o 
  -1  10   9        4.13        2.69      1.44 o 
   0  10   9        2.07       -0.21      1.36 o 
   1  10   9      113.69      113.20      4.19 o 
   2  10   9       13.57       13.29      2.04 o 
   3  10   9       60.18       70.34      3.70 o 
   4  10   9       19.20       20.88      2.91 o 
  -6  11   9        3.45        3.91      2.26 o 
  -5  11   9       10.90        9.80      2.50 o 
  -4  11   9        2.40        3.07      2.10 o 
  -3  11   9       15.37       11.36      2.62 o 
  -2  11   9        0.60        2.53      2.43 o 
  -1  11   9       40.67       48.29      4.37 o 
   0  11   9       16.92       17.12      3.00 o 
   1  11   9       33.84       22.80      3.36 o 
   2  11   9      124.29      135.03      6.42 o 
   3  11   9       42.10       36.68      9.08 o 
  -4  12   9        1.25       -0.14      1.95 o 
  -3  12   9        5.52        5.86      2.50 o 
  -2  12   9        1.29        0.58      1.99 o 
  -1  12   9       34.16       39.93      4.78 o 
   0  12   9        4.23        3.00      2.35 o 
  -3 -11  10       87.29       83.71      5.46 o 
  -2 -11  10        0.10        0.27      1.64 o 
  -1 -11  10        3.59        4.33      1.62 o 
   0 -11  10      119.80      113.47      4.36 o 
  -5 -10  10       21.09       16.54      3.52 o 
  -4 -10  10        8.70       14.09      3.01 o 
  -3 -10  10        0.01       -0.12      1.60 o 
  -2 -10  10       25.69       24.81      2.94 o 
  -1 -10  10      217.23      203.39      7.23 o 
   0 -10  10        1.97        0.93      0.95 o 
   3 -10  10      110.62      137.93      6.39 o 
   4 -10  10       44.68       53.59      2.74 o 
  -6  -9  10       14.41       18.68      3.78 o 
  -5  -9  10       18.88       21.52      3.57 o 
  -4  -9  10      142.53      120.19      6.62 o 
  -3  -9  10      152.58      142.14      5.52 o 
  -2  -9  10      385.32      347.30     11.48 o 
  -1  -9  10       40.67       43.38      3.00 o 
   0  -9  10       61.83       68.40      2.99 o 
   1  -9  10        1.74        1.86      2.33 o 
   2  -9  10       28.60       33.17      2.92 o 
   3  -9  10       67.40       69.28      4.63 o 
   4  -9  10      104.75      113.33      3.59 o 
   5  -9  10       19.81       25.07      2.80 o 
  -7  -8  10        0.32        0.11      2.31 o 
  -6  -8  10        0.61        0.74      2.10 o 
  -5  -8  10      235.31      209.83      9.75 o 
  -4  -8  10       59.09       62.66      3.57 o 
  -3  -8  10      341.47      317.15     11.34 o 
  -2  -8  10       59.77       66.82      4.14 o 
  -1  -8  10       73.32       92.84      4.51 o 
   0  -8  10      238.02      220.92      6.11 o 
   1  -8  10       54.50       51.59      6.18 o 
   2  -8  10       21.80       16.59      1.31 o 
   3  -8  10      214.31      215.09      4.95 o 
   4  -8  10      256.07      276.08      6.18 o 
   5  -8  10        3.78        5.75      1.33 o 
   6  -8  10      101.24      110.52      4.15 o 
  -7  -7  10       17.31       19.78      3.22 o 
  -6  -7  10      275.87      267.70     11.95 o 
  -5  -7  10       71.13       63.33      7.47 o 
  -4  -7  10        8.37       12.70      2.62 o 
  -3  -7  10      113.40      126.00      6.39 o 
  -2  -7  10      143.33      161.27      6.92 o 
  -1  -7  10      197.40      194.76      8.85 o 
   0  -7  10       63.32       51.41      3.47 o 
   1  -7  10        1.19        1.08      0.71 o 
   2  -7  10      255.91      260.33      5.45 o 
   3  -7  10      418.42      431.92      8.07 o 
   4  -7  10        1.98        4.02      1.07 o 
   5  -7  10       24.98       33.29      2.37 o 
   6  -7  10        9.36        8.87      1.54 o 
  -8  -6  10      116.40      110.48      6.48 o 
  -7  -6  10      114.52      107.00      5.99 o 
  -6  -6  10      127.74      132.45      5.55 o 
  -5  -6  10       27.26       26.41      3.76 o 
  -4  -6  10       51.59       49.53      4.78 o 
  -3  -6  10      211.24      189.32      8.17 o 
  -2  -6  10        1.53       -0.03      1.28 o 
  -1  -6  10        1.32        3.63      1.67 o 
   0  -6  10      119.81      130.71      3.82 o 
   1  -6  10        3.63        2.51      0.81 o 
   2  -6  10       31.25       26.45      1.92 o 
   3  -6  10      607.16      609.03     10.49 o 
   4  -6  10      157.85      156.19      4.36 o 
   5  -6  10       80.83       78.39      3.64 o 
   6  -6  10       67.52       81.14      4.58 o 
   7  -6  10       80.50       91.73      4.18 o 
  -9  -5  10        7.00        3.38      2.56 o 
  -8  -5  10       46.54       54.09      6.14 o 
  -7  -5  10        2.57        2.84      1.58 o 
  -6  -5  10        2.57       -0.11      1.98 o 
  -5  -5  10        0.61        5.50      2.17 o 
  -4  -5  10      215.05      213.45      9.34 o 
  -3  -5  10      173.67      169.00      7.73 o 
  -2  -5  10       27.90       29.36      3.25 o 
  -1  -5  10      100.30      111.07      4.30 o 
   0  -5  10       21.83       17.88      1.89 o 
   1  -5  10       12.31       22.67      3.06 o 
   2  -5  10       84.91       87.05      2.87 o 
   3  -5  10      171.37      150.97      4.58 o 
   4  -5  10       60.42       71.31      3.11 o 
   5  -5  10        0.51        0.87      1.01 o 
   6  -5  10        4.18        4.73      1.39 o 
   7  -5  10       73.50       69.32      4.00 o 
  -9  -4  10       24.55       28.46      3.13 o 
  -8  -4  10      786.84      760.97     15.52 o 
  -7  -4  10       59.85       70.29      5.28 o 
  -6  -4  10      348.34      346.22     13.89 o 
  -5  -4  10      224.39      229.52     10.41 o 
  -4  -4  10        6.32        4.27      2.07 o 
  -3  -4  10       60.33       77.36      4.99 o 
  -2  -4  10     1108.98     1105.50     30.71 o 
  -1  -4  10       36.14       29.16      2.07 o 
   0  -4  10     1364.11     1297.76     21.61 o 
   1  -4  10      100.41      103.16      4.65 o 
   2  -4  10       36.99       39.75      2.37 o 
   3  -4  10       74.41       74.18      3.33 o 
   4  -4  10       28.92       26.65      2.70 o 
   5  -4  10      156.25      144.47      6.90 o 
   6  -4  10      134.43      135.21      7.85 o 
   7  -4  10        7.53        4.10      1.54 o 
  -9  -3  10       43.63       44.58      3.64 o 
  -8  -3  10        9.87        9.69      2.56 o 
  -7  -3  10       29.81       33.57      3.66 o 
  -6  -3  10        0.46       -2.27      1.69 o 
  -5  -3  10        1.26       -0.93      1.57 o 
  -4  -3  10       21.26       23.01      3.49 o 
  -3  -3  10     1032.72     1047.55     29.96 o 
  -2  -3  10       14.31       14.62      2.50 o 
  -1  -3  10      131.45      136.25      4.09 o 
   0  -3  10      595.75      594.97     11.28 o 
   1  -3  10      250.36      247.20      6.02 o 
   2  -3  10      304.43      285.72      6.81 o 
   3  -3  10      776.75      731.83     13.91 o 
   4  -3  10        2.53        3.03      1.14 o 
   5  -3  10      154.19      134.99      4.80 o 
   6  -3  10        8.16        8.45      1.74 o 
   7  -3  10       19.60       16.85      2.31 o 
   8  -3  10      140.40      146.67      7.69 o 
  -9  -2  10        0.06       -0.74      1.43 o 
  -8  -2  10       15.94       18.29      2.09 o 
  -7  -2  10       34.85       37.18      2.94 o 
  -6  -2  10      112.36      106.19      7.14 o 
  -5  -2  10        7.30        5.23      2.16 o 
  -4  -2  10      465.35      480.35     16.57 o 
  -3  -2  10      104.01       95.36      5.79 o 
  -2  -2  10      165.53      154.96      5.14 o 
  -1  -2  10       47.57       51.96      2.67 o 
   0  -2  10       62.19       68.28      2.90 o 
   1  -2  10       44.39       39.14      2.51 o 
   2  -2  10       10.61       10.55      2.40 o 
   3  -2  10       80.86       85.44      4.36 o 
   4  -2  10        8.53        7.06      1.70 o 
   5  -2  10       18.41       16.51      2.05 o 
   6  -2  10       25.80       30.40      2.77 o 
   7  -2  10      137.53      150.50      5.67 o 
   8  -2  10      132.22      136.25      5.63 o 
 -10  -1  10        7.05        9.53      3.06 o 
  -9  -1  10       11.15       12.56      3.08 o 
  -8  -1  10      109.35      100.72      5.39 o 
  -7  -1  10       29.68       27.80      2.65 o 
  -6  -1  10      385.10      361.48      9.65 o 
  -5  -1  10       72.97       66.71      6.11 o 
  -4  -1  10        1.86        2.01      1.71 o 
  -3  -1  10        2.05        0.48      1.52 o 
  -2  -1  10       47.44       33.97      2.72 o 
  -1  -1  10        8.13        7.33      1.35 o 
   0  -1  10     1166.80     1155.78     19.74 o 
   1  -1  10      416.26      404.96      8.68 o 
   2  -1  10       24.23       27.33      2.53 o 
   3  -1  10      410.88      392.94      8.87 o 
   4  -1  10      112.86      101.25      4.09 o 
   5  -1  10       72.29       67.36      4.68 o 
   6  -1  10       72.01       68.38      4.11 o 
   7  -1  10       29.52       35.78      3.22 o 
   8  -1  10       36.67       45.74      3.74 o 
 -10   0  10       12.37        6.08      3.59 o 
  -9   0  10       40.09       48.09      4.63 o 
  -8   0  10        2.64        2.11      1.69 o 
  -7   0  10       13.15       10.10      1.98 o 
  -6   0  10        8.60       11.32      2.09 o 
  -5   0  10      187.34      191.72      6.27 o 
  -4   0  10       68.42       64.31      5.09 o 
  -3   0  10      193.34      180.10      8.26 o 
  -2   0  10       44.58       57.74      3.39 o 
  -1   0  10      799.56      784.01     14.36 o 
   0   0  10      370.59      376.08      8.28 o 
   1   0  10       92.51       94.47      5.33 o 
   2   0  10       31.16       24.62      2.21 o 
   3   0  10       45.53       51.11      3.20 o 
   4   0  10       26.32       30.54      2.60 o 
   5   0  10      124.84      126.11      4.79 o 
   6   0  10      116.54      114.53      4.72 o 
   7   0  10       12.28       18.46      2.46 o 
   8   0  10       84.86       89.30      4.99 o 
 -10   1  10       10.70        4.76      6.02 o 
  -9   1  10       11.23       10.90      3.44 o 
  -8   1  10      182.28      172.40      7.22 o 
  -7   1  10      152.98      156.83      5.33 o 
  -6   1  10        4.40        3.50      1.65 o 
  -5   1  10      269.85      253.77      7.54 o 
  -4   1  10       52.04       57.17      3.49 o 
  -3   1  10       14.72       13.15      1.55 o 
  -2   1  10       95.57       93.64     10.70 o 
  -1   1  10        2.95        2.65      1.11 o 
   0   1  10      710.73      692.50     19.34 o 
   1   1  10      275.57      280.21      6.95 o 
   2   1  10        0.05        0.22      0.99 o 
   3   1  10        5.26        5.02      1.86 o 
   4   1  10       71.30       78.66      3.79 o 
   5   1  10        0.03        0.25      1.13 o 
   6   1  10       72.01       69.12      4.25 o 
   7   1  10       74.27       71.55      4.47 o 
   8   1  10       22.70       21.96      2.31 o 
 -10   2  10       21.97       13.21      7.04 o 
  -9   2  10      100.86      105.57     13.16 o 
  -8   2  10       36.20       33.24      3.75 o 
  -7   2  10       71.14       73.47      4.97 o 
  -6   2  10        6.47        5.80      1.91 o 
  -5   2  10        1.42        2.69      1.42 o 
  -4   2  10       17.88       16.20      1.77 o 
  -3   2  10      476.92      463.36      9.19 o 
  -2   2  10       26.01       28.12      2.13 o 
  -1   2  10      380.09      339.06      6.44 o 
   0   2  10       84.73      104.27      3.89 o 
   1   2  10      161.22      154.94      3.98 o 
   2   2  10      178.93      172.88      4.33 o 
   3   2  10      123.25      121.64      5.07 o 
   4   2  10        3.76        2.06      1.07 o 
   5   2  10      251.38      249.95      7.18 o 
   6   2  10      333.64      360.71      7.70 o 
   7   2  10      150.09      162.94      4.99 o 
 -10   3  10       31.50       22.23      3.69 o 
  -9   3  10       17.51       15.91      3.22 o 
  -8   3  10        0.01        1.85      2.25 o 
  -7   3  10       68.52       71.31      5.97 o 
  -6   3  10        0.25        0.68      1.79 o 
  -5   3  10      117.05      105.38      4.79 o 
  -4   3  10       71.03       62.22      3.15 o 
  -3   3  10        5.04        5.60      1.62 o 
  -2   3  10       57.03       44.72      2.99 o 
  -1   3  10       43.48       57.30      2.65 o 
   0   3  10      159.09      169.90      4.26 o 
   1   3  10      286.80      254.02      8.01 o 
   2   3  10      121.74      108.86      3.43 o 
   3   3  10      180.28      176.57      4.99 o 
   4   3  10       72.93       63.92      3.76 o 
   5   3  10       23.80       19.14      2.25 o 
   6   3  10       51.00       60.08      3.37 o 
   7   3  10      136.05      148.74      5.87 o 
  -9   4  10       60.16       56.16      4.85 o 
  -8   4  10        0.58        3.04      2.33 o 
  -7   4  10      287.70      303.94      6.89 o 
  -6   4  10       11.47       12.01      1.55 o 
  -5   4  10       37.24       37.93      4.38 o 
  -4   4  10      137.77      138.92      3.42 o 
  -3   4  10       81.87       81.20      3.44 o 
  -2   4  10       51.17       41.49      2.68 o 
  -1   4  10       11.41        9.70      1.52 o 
   0   4  10       57.56       35.02      2.20 o 
   1   4  10       58.95       70.84      3.18 o 
   2   4  10        3.29        4.35      1.18 o 
   3   4  10       16.70       17.11      1.75 o 
   4   4  10       14.95       14.36      1.70 o 
   5   4  10      267.12      286.14      6.63 o 
   6   4  10      214.30      235.59      7.01 o 
   7   4  10        0.40        2.85      1.66 o 
  -9   5  10       20.72       17.24      2.55 o 
  -8   5  10       20.48       22.25      3.13 o 
  -7   5  10       76.15       72.91      3.37 o 
  -6   5  10        7.11        8.23      1.62 o 
  -5   5  10      105.15      115.12      3.74 o 
  -4   5  10       66.03       69.93      4.44 o 
  -3   5  10        1.67        1.56      1.03 o 
  -2   5  10       41.56       43.37      2.12 o 
  -1   5  10      399.45      362.51      6.46 o 
   0   5  10       15.62       17.72      1.70 o 
   1   5  10       75.98       67.13      2.96 o 
   2   5  10       88.48       71.87      3.20 o 
   3   5  10      259.18      250.13      5.86 o 
   4   5  10      132.14      119.09      5.59 o 
   5   5  10       49.90       49.42      4.16 o 
   6   5  10        4.44        2.92      4.60 o 
   7   5  10       30.56       27.19      3.57 o 
  -9   6  10       41.71       41.32      3.04 o 
  -8   6  10      197.97      210.22      5.97 o 
  -7   6  10       96.50       97.94      4.02 o 
  -6   6  10       62.58       66.59      3.05 o 
  -5   6  10        0.26       -1.34      0.94 o 
  -4   6  10      168.48      169.57      4.71 o 
  -3   6  10        0.04       -1.27      1.04 o 
  -2   6  10       62.28       57.91      3.13 o 
  -1   6  10        6.86       11.78      1.67 o 
   0   6  10        0.98       -1.25      0.95 o 
   1   6  10        5.54        3.09      1.14 o 
   2   6  10        5.91        6.79      1.95 o 
   3   6  10       29.24       27.08      3.17 o 
   4   6  10      155.67      163.75      6.76 o 
   5   6  10        0.10        0.02      1.77 o 
   6   6  10       89.82      102.88      5.85 o 
  -8   7  10        7.32        4.54      1.98 o 
  -7   7  10        7.73        7.59      3.21 o 
  -6   7  10        0.67        0.30      1.26 o 
  -5   7  10       61.40       58.35      3.13 o 
  -4   7  10        2.90        2.37      1.26 o 
  -3   7  10       23.04       20.95      2.30 o 
  -2   7  10        0.04       -1.22      1.10 o 
  -1   7  10      341.39      337.93      7.39 o 
   0   7  10       21.65       19.43      1.97 o 
   1   7  10       30.69       21.48      2.03 o 
   2   7  10       49.98       52.45      4.33 o 
   3   7  10        0.01       -1.38      1.56 o 
   4   7  10        0.18       -0.93      1.64 o 
   5   7  10       72.77       87.23      5.38 o 
  -8   8  10       14.36       19.12      3.77 o 
  -7   8  10       16.21       13.97      1.96 o 
  -6   8  10        2.56        2.23      1.47 o 
  -5   8  10       47.79       52.30      3.15 o 
  -4   8  10      139.57      151.82      4.70 o 
  -3   8  10       19.62       17.17      4.53 o 
  -2   8  10       21.16       21.60      2.13 o 
  -1   8  10       31.32       28.83      2.34 o 
   0   8  10        1.82        1.57      1.32 o 
   1   8  10      117.65      121.40      4.25 o 
   2   8  10       65.28       60.68      4.29 o 
   3   8  10        0.48        3.11      1.42 o 
   4   8  10        0.87        2.49      2.06 o 
   5   8  10       70.06       79.86      5.57 o 
  -7   9  10        0.00        1.74      1.89 o 
  -6   9  10       75.81       66.22      4.77 o 
  -5   9  10        1.30       -0.62      1.37 o 
  -4   9  10      503.14      496.76     10.04 o 
  -3   9  10        0.03        4.04      1.53 o 
  -2   9  10        0.28        1.58      1.44 o 
  -1   9  10       27.98       23.50      2.30 o 
   0   9  10        3.82        2.65      1.78 o 
   1   9  10       19.98       20.25      2.24 o 
   2   9  10      273.38      280.80      7.68 o 
   3   9  10       22.87       24.52      2.47 o 
   4   9  10       14.98       12.05      2.01 o 
  -6  10  10        1.18       -0.70      1.86 o 
  -5  10  10       95.43       88.28      5.30 o 
  -4  10  10        7.91       13.36      2.68 o 
  -3  10  10      212.76      211.18      5.72 o 
  -2  10  10       62.94       65.89      3.51 o 
  -1  10  10       26.03       29.67      2.57 o 
   0  10  10        0.93        0.32      1.79 o 
   1  10  10        1.51       -1.42      1.45 o 
   2  10  10      236.20      256.58     10.52 o 
   3  10  10        0.58        0.48      1.73 o 
  -4  11  10        1.16        5.05      2.26 o 
  -3  11  10        2.87        4.59      3.91 o 
  -2  11  10        2.61       -1.02      1.92 o 
  -1  11  10        3.80        0.19      2.04 o 
   0  11  10       59.30       63.46      4.87 o 
   1  11  10       24.55       20.90      4.27 o 
  -4 -10  11       51.83       48.54      4.96 o 
  -3 -10  11       88.72       90.98      5.48 o 
  -2 -10  11      131.68      142.59      6.46 o 
  -1 -10  11        0.76       -0.80      0.88 o 
   0 -10  11        1.94        0.79      1.04 o 
  -5  -9  11        2.72        3.05      2.33 o 
  -4  -9  11      245.79      259.08     10.76 o 
  -3  -9  11       47.54       39.26      2.88 o 
  -2  -9  11        4.83        6.48      1.95 o 
  -1  -9  11        8.63        9.92      1.95 o 
   0  -9  11      104.68      107.52      3.99 o 
   1  -9  11      145.52      195.84     11.38 o 
   2  -9  11      201.64      208.46      5.86 o 
   3  -9  11        6.35       10.24      1.28 o 
   4  -9  11       22.19       23.04      1.97 o 
  -6  -8  11       11.10       12.28      3.30 o 
  -5  -8  11        8.84        9.28      1.97 o 
  -4  -8  11       72.08       72.74      3.76 o 
  -3  -8  11      198.94      204.88      8.77 o 
  -2  -8  11        0.06       -0.76      1.40 o 
  -1  -8  11      157.72      172.68      6.94 o 
   0  -8  11       72.76       87.53      3.68 o 
   1  -8  11       28.74       26.65      2.12 o 
   2  -8  11      114.84      119.93      4.44 o 
   3  -8  11      101.69      109.78      3.98 o 
   4  -8  11        9.97        9.64      1.60 o 
   5  -8  11      214.12      230.66      5.95 o 
  -7  -7  11       49.31       55.07      4.83 o 
  -6  -7  11       21.56       17.30      5.63 o 
  -5  -7  11        8.63       12.87      2.15 o 
  -4  -7  11        5.72       10.74      2.55 o 
  -3  -7  11      359.99      355.09     12.82 o 
  -2  -7  11      103.20      100.06      5.54 o 
  -1  -7  11       39.85       43.19      4.48 o 
   0  -7  11       82.44       74.88      3.52 o 
   1  -7  11       44.68       39.99      3.53 o 
   2  -7  11       55.15       56.78      2.55 o 
   3  -7  11       40.42       46.94      2.73 o 
   4  -7  11      109.07      111.63      3.76 o 
   5  -7  11       99.18      103.00      3.91 o 
  -7  -6  11       75.06       72.31      4.31 o 
  -6  -6  11       53.78       53.65      4.12 o 
  -5  -6  11        2.85        3.95      2.16 o 
  -4  -6  11      146.30      151.70      7.84 o 
  -3  -6  11       11.39        9.82      2.48 o 
  -2  -6  11      127.62      133.74      6.58 o 
  -1  -6  11        6.08        8.14      1.64 o 
   0  -6  11      207.71      201.82      9.26 o 
   1  -6  11        1.04        0.95      0.87 o 
   2  -6  11       21.93       21.95      1.95 o 
   3  -6  11        1.63       -1.21      0.78 o 
   4  -6  11      160.67      160.04      4.58 o 
   5  -6  11        1.41       -0.20      1.01 o 
   6  -6  11        2.24        1.71      1.32 o 
  -8  -5  11      170.53      166.08      7.83 o 
  -7  -5  11       37.02       35.14      3.18 o 
  -6  -5  11       17.90       20.20      3.81 o 
  -5  -5  11      113.64      122.64      7.42 o 
  -4  -5  11       44.86       45.39      4.80 o 
  -3  -5  11       80.38       82.76      5.39 o 
  -2  -5  11       59.00       43.36      4.10 o 
  -1  -5  11      220.60      226.35      6.98 o 
   0  -5  11      425.13      415.37      8.75 o 
   1  -5  11        1.63        1.62      0.93 o 
   2  -5  11       97.47      100.88      3.71 o 
   3  -5  11      212.16      215.33      5.92 o 
   4  -5  11      325.78      331.04      8.12 o 
   5  -5  11      133.48      132.96      5.09 o 
   6  -5  11       20.57       19.70      3.80 o 
  -8  -4  11        2.35        1.68      1.92 o 
  -7  -4  11      157.93      155.63      7.11 o 
  -6  -4  11      314.60      292.90     12.86 o 
  -5  -4  11       91.56       92.73      6.46 o 
  -4  -4  11      331.61      315.60     12.56 o 
  -3  -4  11       61.03       71.01      5.13 o 
  -2  -4  11      147.60      134.84      6.79 o 
  -1  -4  11        5.93        4.76      1.48 o 
   0  -4  11       99.35      108.62      5.50 o 
   1  -4  11       54.08       55.56      2.92 o 
   2  -4  11       13.72       12.25      1.66 o 
   3  -4  11        0.29        0.39      1.00 o 
   4  -4  11       34.60       31.64      2.73 o 
   5  -4  11      264.31      256.90      7.20 o 
   6  -4  11       64.76       52.55      4.61 o 
   7  -4  11      125.20      130.12      5.96 o 
  -9  -3  11        9.90        6.96      2.23 o 
  -8  -3  11       72.86       67.10      4.39 o 
  -7  -3  11      222.12      194.32      7.90 o 
  -6  -3  11       63.79       55.48      6.02 o 
  -5  -3  11       22.97       18.99      3.55 o 
  -4  -3  11      251.53      275.25     11.53 o 
  -3  -3  11      219.23      230.44      9.87 o 
  -2  -3  11      509.71      521.32     17.01 o 
  -1  -3  11      402.70      394.97      8.48 o 
   0  -3  11      142.85      149.65      4.55 o 
   1  -3  11        3.31        5.17      1.21 o 
   2  -3  11        0.48        0.46      0.97 o 
   3  -3  11       49.72       49.83      4.65 o 
   4  -3  11      189.10      175.78      5.59 o 
   5  -3  11      227.81      216.02      6.51 o 
   6  -3  11        0.01        0.83      1.26 o 
   7  -3  11        0.14        1.72      1.49 o 
  -9  -2  11       12.22        8.47      1.92 o 
  -8  -2  11       17.25       17.29      2.75 o 
  -7  -2  11      136.07      128.80      6.37 o 
  -6  -2  11      117.98      105.63      7.28 o 
  -5  -2  11       35.54       32.75      4.46 o 
  -4  -2  11        0.20        1.35      1.79 o 
  -3  -2  11      372.69      402.50     14.57 o 
  -2  -2  11       15.35       18.45      2.98 o 
  -1  -2  11       63.40       69.93      3.18 o 
   0  -2  11       26.31       28.22      2.27 o 
   1  -2  11        4.82        3.12      1.14 o 
   2  -2  11      154.48      145.30      4.72 o 
   3  -2  11       17.37       15.00      1.88 o 
   4  -2  11      151.81      145.13      5.04 o 
   5  -2  11        0.30        1.58      1.23 o 
   6  -2  11      175.83      171.83      6.03 o 
   7  -2  11       19.87       12.45      2.13 o 
  -9  -1  11       69.26       60.27     12.88 o 
  -8  -1  11      102.62       94.73      4.68 o 
  -7  -1  11       12.81       12.23      2.06 o 
  -6  -1  11       79.39       81.58      6.53 o 
  -5  -1  11        2.58        1.04      2.02 o 
  -4  -1  11        0.36        3.09      1.98 o 
  -3  -1  11       31.55       31.72      4.05 o 
  -2  -1  11      370.16      356.80      9.40 o 
  -1  -1  11       22.75       24.06      2.16 o 
   0  -1  11        4.78        2.11      1.06 o 
   1  -1  11       63.44       67.40      3.38 o 
   2  -1  11        1.84        3.13      1.28 o 
   3  -1  11        1.07        1.47      1.55 o 
   4  -1  11       49.83       47.42      3.33 o 
   5  -1  11       27.53       24.30      3.20 o 
   6  -1  11       18.20       18.02      2.32 o 
   7  -1  11        1.39       -0.71      1.30 o 
  -9   0  11       15.87       10.89      3.00 o 
  -8   0  11       24.52       20.20      2.63 o 
  -7   0  11      584.68      568.41     12.03 o 
  -6   0  11       48.00       41.66      3.50 o 
  -5   0  11        2.95        1.15      1.50 o 
  -4   0  11      138.70      158.71      8.64 o 
  -3   0  11      291.26      302.63     12.34 o 
  -2   0  11      173.19      172.47      6.05 o 
  -1   0  11      100.02      107.07      4.00 o 
   0   0  11      153.26      160.46      5.00 o 
   1   0  11      510.62      487.63     10.35 o 
   2   0  11       20.41       19.61      2.16 o 
   3   0  11      284.81      275.18      7.31 o 
   4   0  11       60.06       63.83      3.90 o 
   5   0  11       41.79       39.68      3.20 o 
   6   0  11       81.29       88.41      4.68 o 
   7   0  11        0.07       -0.83      1.37 o 
  -9   1  11       33.74       23.58      3.66 o 
  -8   1  11       10.41       10.86      6.09 o 
  -7   1  11       51.23       49.99      4.40 o 
  -6   1  11      184.94      169.45      6.32 o 
  -5   1  11       76.16       79.85      4.20 o 
  -4   1  11      108.97      101.78      4.49 o 
  -3   1  11        0.06        1.59      1.44 o 
  -2   1  11      156.47      171.23      9.31 o 
  -1   1  11      502.50      466.55      9.96 o 
   0   1  11       20.05       22.27      2.21 o 
   1   1  11      400.48      380.26     15.76 o 
   2   1  11        0.81       -0.33      1.04 o 
   3   1  11       57.54       61.54      3.70 o 
   4   1  11      276.84      275.31      7.60 o 
   5   1  11        3.27        3.28      1.52 o 
   6   1  11        0.23       -0.58      1.36 o 
   7   1  11      177.01      192.61      6.81 o 
  -9   2  11        5.72        0.18      2.37 o 
  -8   2  11       12.43        9.81      6.49 o 
  -7   2  11        2.06        0.69      2.47 o 
  -6   2  11       18.73       21.72      3.10 o 
  -5   2  11       23.75       19.61      4.79 o 
  -4   2  11      145.11      165.20      5.94 o 
  -3   2  11      206.17      191.31      5.26 o 
  -2   2  11       56.00       38.55      3.19 o 
  -1   2  11      196.04      203.27      4.88 o 
   0   2  11       84.23       96.83      3.85 o 
   1   2  11      135.97      140.88      5.90 o 
   2   2  11      123.99      119.37      4.55 o 
   3   2  11       46.07       45.02      3.32 o 
   4   2  11        3.32        4.80      1.54 o 
   5   2  11        3.07        3.63      1.59 o 
   6   2  11       95.68      112.42      4.10 o 
   7   2  11       72.66       79.78      3.93 o 
  -9   3  11       42.65       43.56      4.55 o 
  -8   3  11        0.91       -3.85      2.79 o 
  -7   3  11       63.56       67.59      5.98 o 
  -6   3  11       36.36       33.74      4.38 o 
  -5   3  11        3.47        5.21      1.83 o 
  -4   3  11       54.15       56.62      3.25 o 
  -3   3  11      152.02      127.55      5.90 o 
  -2   3  11       14.74       14.11      1.79 o 
  -1   3  11      180.90      159.06      5.37 o 
   0   3  11       34.73       35.52      3.11 o 
   1   3  11       50.86       52.87      3.41 o 
   2   3  11       63.06       49.11      2.71 o 
   3   3  11       16.27       15.70      1.75 o 
   4   3  11        4.69        4.93      1.39 o 
   5   3  11        3.03        5.66      1.43 o 
   6   3  11       17.17       14.31      1.98 o 
  -9   4  11       10.42       15.91      3.39 o 
  -8   4  11        8.14        7.70      2.75 o 
  -7   4  11       36.25       38.64      3.93 o 
  -6   4  11       25.23       26.00      4.96 o 
  -5   4  11        0.03       -1.18      2.05 o 
  -4   4  11       21.27       22.34      2.27 o 
  -3   4  11       10.90       11.45      1.76 o 
  -2   4  11        1.27        2.50      1.27 o 
  -1   4  11       74.53       65.12      3.50 o 
   0   4  11      147.25      146.88      4.22 o 
   1   4  11      335.30      316.45      6.71 o 
   2   4  11        7.62       10.04      1.54 o 
   3   4  11        3.23        1.49      1.20 o 
   4   4  11        2.81        1.93      1.18 o 
   5   4  11        6.59        8.60      1.66 o 
   6   4  11      276.25      292.77      8.21 o 
  -8   5  11       12.20        5.45      5.78 o 
  -7   5  11       24.04       29.36      3.67 o 
  -6   5  11        1.24        1.94      2.06 o 
  -5   5  11        8.18        4.50      3.50 o 
  -4   5  11      132.85      152.15      9.44 o 
  -3   5  11        0.31       -1.00      1.41 o 
  -2   5  11       53.54       47.96      3.16 o 
  -1   5  11        0.06       -2.38      1.40 o 
   0   5  11       48.43       43.66      3.26 o 
   1   5  11      313.27      315.73      6.81 o 
   2   5  11       10.22       13.39      1.70 o 
   3   5  11        0.65        5.44      3.64 o 
   4   5  11      106.63      107.60      5.54 o 
   5   5  11      167.42      176.44      7.26 o 
   6   5  11      174.02      177.49      7.45 o 
  -8   6  11       49.03       37.24      4.17 o 
  -7   6  11       13.88       13.83      2.37 o 
  -6   6  11      142.20      150.02      6.47 o 
  -5   6  11      116.24      119.85      4.06 o 
  -4   6  11        8.84        9.79      1.67 o 
  -3   6  11      149.73      153.52      5.08 o 
  -2   6  11       22.34       22.54      2.82 o 
  -1   6  11        3.65        5.16      1.82 o 
   0   6  11        7.05        5.83      1.99 o 
   1   6  11       40.93       39.85      3.67 o 
   2   6  11       16.73       12.67      2.50 o 
   3   6  11       32.63       37.62      3.77 o 
   4   6  11        6.55        3.86      2.14 o 
   5   6  11       36.94       38.64      4.91 o 
  -7   7  11        7.87       16.49      2.32 o 
  -6   7  11        0.62        0.12      1.60 o 
  -5   7  11        2.80        1.79      1.32 o 
  -4   7  11        8.56        9.90      1.65 o 
  -3   7  11        8.16        9.93      1.63 o 
  -2   7  11       11.09       15.15      1.83 o 
  -1   7  11       65.84       69.33      3.15 o 
   0   7  11       21.83       17.33      4.15 o 
   1   7  11       88.55       83.62      4.97 o 
   2   7  11        0.46        1.91      1.89 o 
   3   7  11       23.79       28.75      3.77 o 
   4   7  11      141.85      142.97      6.62 o 
   5   7  11        9.41       10.55      2.72 o 
  -7   8  11        5.70        5.58      2.80 o 
  -6   8  11        7.58        6.30      2.68 o 
  -5   8  11      182.71      189.13      5.45 o 
  -4   8  11       65.28       69.90      4.01 o 
  -3   8  11      447.77      468.43      9.65 o 
  -2   8  11        9.28       12.52      1.86 o 
  -1   8  11        0.28       -0.28      1.25 o 
   0   8  11        0.79        1.22      1.32 o 
   1   8  11        0.78        2.11      1.35 o 
   2   8  11        2.21        1.01      1.91 o 
   3   8  11      116.00      109.21      6.05 o 
   4   8  11        9.77        7.09      2.44 o 
  -6   9  11       42.01       47.75      3.65 o 
  -5   9  11        8.46        4.84      1.69 o 
  -4   9  11       19.56       22.81      2.35 o 
  -3   9  11       45.64       40.80      2.89 o 
  -2   9  11      209.19      215.18      5.92 o 
  -1   9  11      132.00      145.84      4.92 o 
   0   9  11       53.40       59.19      7.26 o 
   1   9  11        0.86        0.25      1.44 o 
   2   9  11        1.58        2.77      1.58 o 
   3   9  11       29.51       24.32      3.43 o 
  -4  10  11        1.45        3.39      1.64 o 
  -3  10  11        6.56        6.44      1.83 o 
  -2  10  11      152.62      159.69      5.96 o 
  -1  10  11       43.81       47.46      4.71 o 
   0  10  11       24.08       25.61      2.53 o 
   1  10  11       22.52       23.32      2.98 o 
  -4  -9  12      125.88      120.48     10.29 o 
  -3  -9  12       30.97       31.78      3.80 o 
  -2  -9  12        1.33        0.12      1.62 o 
  -1  -9  12       14.61       12.11      2.32 o 
   0  -9  12      193.53      227.56     10.34 o 
   1  -9  12       44.04       49.96      5.54 o 
   2  -9  12      262.66      292.68      7.94 o 
  -5  -8  12       16.38       13.07      2.27 o 
  -4  -8  12       41.12       43.60      4.71 o 
  -3  -8  12        6.95        6.24      2.31 o 
  -2  -8  12      321.47      318.78     11.60 o 
  -1  -8  12       20.94       23.79      2.97 o 
   0  -8  12        6.59        5.28      1.48 o 
   1  -8  12       78.47       85.64      3.94 o 
   2  -8  12      168.24      199.62     11.47 o 
   3  -8  12       13.10       18.21      1.80 o 
  -6  -7  12       15.31       16.62      5.28 o 
  -5  -7  12      148.29      155.70      8.52 o 
  -4  -7  12        0.31       -0.58      1.74 o 
  -3  -7  12      225.35      239.87     10.19 o 
  -2  -7  12       84.05       84.47      5.33 o 
  -1  -7  12        6.06        5.81      1.93 o 
   0  -7  12        0.01        0.03      1.17 o 
   1  -7  12      170.56      168.93      5.78 o 
   2  -7  12       20.35       20.35      2.03 o 
   3  -7  12       19.72       17.04      3.97 o 
   4  -7  12      175.34      198.05      5.98 o 
  -7  -6  12       67.12       65.39      4.24 o 
  -6  -6  12        9.19        4.77      2.80 o 
  -5  -6  12       59.15       64.92      6.17 o 
  -4  -6  12        0.32       -0.33      1.69 o 
  -3  -6  12       32.94       23.19      3.52 o 
  -2  -6  12      108.29      114.63      6.41 o 
  -1  -6  12      140.35      133.64     10.96 o 
   0  -6  12        1.03        0.54      3.17 o 
   1  -6  12      566.83      550.95     13.50 o 
   2  -6  12       20.64       19.28      1.99 o 
   3  -6  12       33.92       31.89      2.59 o 
   4  -6  12       28.65       39.38      2.94 o 
   5  -6  12      126.46      136.26      5.76 o 
  -7  -5  12       11.13       15.07      2.49 o 
  -6  -5  12        0.86        0.45      2.11 o 
  -5  -5  12        4.69        6.31      2.52 o 
  -4  -5  12       24.88       33.52      4.36 o 
  -3  -5  12       93.48      101.41      6.26 o 
  -2  -5  12       62.49       59.57      4.61 o 
  -1  -5  12        5.61        4.95      2.47 o 
   0  -5  12       11.21       18.12      2.26 o 
   1  -5  12      220.29      222.42      6.01 o 
   2  -5  12       78.06       79.84      3.85 o 
   3  -5  12       45.05       40.22      2.93 o 
   4  -5  12        0.04        0.78      1.15 o 
   5  -5  12        2.40        3.33      1.44 o 
  -8  -4  12      109.18      101.65      5.91 o 
  -7  -4  12       49.70       49.09      5.96 o 
  -6  -4  12        5.81        8.63      3.13 o 
  -5  -4  12      102.89      104.68      7.19 o 
  -4  -4  12       84.52       86.61      6.22 o 
  -3  -4  12        4.65        4.79      2.12 o 
  -2  -4  12       27.96       23.09      3.37 o 
  -1  -4  12        0.57        0.33      1.15 o 
   0  -4  12        1.90        0.15      0.96 o 
   1  -4  12        0.36        1.43      1.06 o 
   2  -4  12      300.64      324.82      7.90 o 
   3  -4  12      104.55      115.10      4.40 o 
   4  -4  12        0.13        0.01      1.12 o 
   5  -4  12      151.04      153.15      5.55 o 
   6  -4  12       11.66       10.89      2.12 o 
  -8  -3  12       13.50       13.68      4.24 o 
  -7  -3  12        3.20        4.93      2.86 o 
  -6  -3  12       10.94       12.56      3.38 o 
  -5  -3  12      362.97      400.47     15.70 o 
  -4  -3  12       65.31       70.19      6.38 o 
  -3  -3  12       15.34       18.84      3.26 o 
  -2  -3  12        3.82        1.74      1.74 o 
  -1  -3  12        6.33        4.33      1.56 o 
   0  -3  12       25.44       26.98      2.32 o 
   1  -3  12      539.58      518.13     10.86 o 
   2  -3  12        0.17        0.52      0.99 o 
   3  -3  12       42.40       34.59      3.91 o 
   4  -3  12       25.53       20.75      2.61 o 
   5  -3  12        0.05        1.25      1.32 o 
   6  -3  12      102.12       98.58      6.51 o 
  -8  -2  12       27.79       28.03      3.93 o 
  -7  -2  12        3.29        1.67      2.57 o 
  -6  -2  12       56.67       66.13      6.76 o 
  -5  -2  12       97.96      100.21      7.08 o 
  -4  -2  12       17.79       15.60      3.31 o 
  -3  -2  12      179.13      184.26      9.06 o 
  -2  -2  12        8.46        9.01      2.52 o 
  -1  -2  12      404.31      380.77      8.67 o 
   0  -2  12       33.75       30.01      2.51 o 
   1  -2  12      235.43      232.10      6.40 o 
   2  -2  12       38.23       39.01      2.90 o 
   3  -2  12        9.54       10.82      1.78 o 
   4  -2  12       32.34       34.38      2.93 o 
   5  -2  12       64.22       67.56      4.22 o 
   6  -2  12      130.24      138.18      5.50 o 
  -8  -1  12        7.17        4.60      2.01 o 
  -7  -1  12        1.87        3.12      1.95 o 
  -6  -1  12      153.85      146.55      9.00 o 
  -5  -1  12        5.24        2.25      2.33 o 
  -4  -1  12       22.83       24.27      3.94 o 
  -3  -1  12       21.69       25.08      3.80 o 
  -2  -1  12        3.32        2.74      1.94 o 
  -1  -1  12      563.61      546.03     11.30 o 
   0  -1  12      111.34      111.22      4.24 o 
   1  -1  12      385.62      366.85      8.66 o 
   2  -1  12       99.14       99.18      4.14 o 
   3  -1  12        2.23        3.51      1.33 o 
   4  -1  12       31.60       28.77      2.77 o 
   5  -1  12       13.39       12.50      2.07 o 
   6  -1  12      118.29      116.93      5.13 o 
  -8   0  12        8.65        6.99      2.11 o 
  -7   0  12        2.49        1.37      1.57 o 
  -6   0  12       21.29       19.66      2.75 o 
  -5   0  12       37.28       31.91      4.76 o 
  -4   0  12      170.09      182.88      9.69 o 
  -3   0  12       31.84       32.83      4.48 o 
  -2   0  12      578.43      581.72     14.14 o 
  -1   0  12        7.24        8.60      1.91 o 
   0   0  12        4.95        4.95      1.41 o 
   1   0  12      103.48       97.83      4.91 o 
   2   0  12      362.37      373.33      9.02 o 
   3   0  12       25.38       23.44      3.16 o 
   4   0  12       51.39       49.44      5.78 o 
   5   0  12       38.56       48.01      3.68 o 
   6   0  12      113.11      116.49      5.22 o 
  -8   1  12        6.70        5.19      2.62 o 
  -7   1  12      503.80      480.49     13.71 o 
  -6   1  12        6.66        9.16      2.20 o 
  -5   1  12        3.52        1.50      3.71 o 
  -4   1  12       92.47       94.54      4.57 o 
  -3   1  12      284.70      271.16     12.12 o 
  -2   1  12       43.29       46.30      3.76 o 
  -1   1  12       49.75       50.09      3.27 o 
   0   1  12       29.80       26.34      3.96 o 
   1   1  12      171.30      173.09      7.77 o 
   2   1  12       11.96        6.33      1.60 o 
   3   1  12       11.57       10.78      1.93 o 
   4   1  12      289.92      287.61     10.19 o 
   5   1  12       39.80       41.46      3.49 o 
   6   1  12        1.29        1.09      1.54 o 
  -8   2  12        3.16        7.80      2.81 o 
  -7   2  12        8.91       12.01      2.82 o 
  -6   2  12       32.80       30.43      3.30 o 
  -5   2  12      216.16      222.79      7.51 o 
  -4   2  12       35.35       37.21      5.81 o 
  -3   2  12        1.62        0.64      1.51 o 
  -2   2  12      372.93      373.28      8.26 o 
  -1   2  12      214.28      215.58      7.61 o 
   0   2  12       68.85       66.03      3.87 o 
   1   2  12       37.10       41.44      3.15 o 
   2   2  12        5.44        2.20      1.38 o 
   3   2  12        0.66        1.45      1.42 o 
   4   2  12      207.48      209.27      6.82 o 
   5   2  12        0.69       -0.49      1.35 o 
   6   2  12       10.48       12.44      2.42 o 
  -8   3  12        0.05        1.68      3.74 o 
  -7   3  12        1.24        1.83      2.30 o 
  -6   3  12      109.92      106.26      6.88 o 
  -5   3  12        3.97        3.74      1.80 o 
  -4   3  12       46.87       54.81      4.06 o 
  -3   3  12        0.10        0.22      1.21 o 
  -2   3  12       15.36       19.39      2.76 o 
  -1   3  12        0.50        0.50      1.13 o 
   0   3  12       35.97       32.21      2.31 o 
   1   3  12       60.04       61.38      3.13 o 
   2   3  12        0.20        0.49      1.03 o 
   3   3  12       85.76       90.63      5.92 o 
   4   3  12      102.95      112.13      4.78 o 
   5   3  12      109.50      121.25      4.37 o 
   6   3  12       53.16       53.60      3.39 o 
  -8   4  12       12.47        8.01      2.84 o 
  -7   4  12      102.37       96.40      5.75 o 
  -6   4  12       13.43       11.77      2.66 o 
  -5   4  12        2.85       -0.26      2.30 o 
  -4   4  12      171.89      177.24      6.59 o 
  -3   4  12      169.42      168.54      5.37 o 
  -2   4  12       47.23       41.62      2.99 o 
  -1   4  12       48.05       54.04      3.38 o 
   0   4  12       37.49       27.82      2.21 o 
   1   4  12        9.62       11.30      1.66 o 
   2   4  12       13.68       12.20      1.74 o 
   3   4  12       32.01       35.95      2.82 o 
   4   4  12       91.39       96.33      3.92 o 
   5   4  12       20.84       22.16      2.67 o 
  -8   5  12        1.31        0.82      2.45 o 
  -7   5  12       32.17       32.84      3.88 o 
  -6   5  12        8.87        5.93      2.40 o 
  -5   5  12       47.90       49.04      5.43 o 
  -4   5  12       28.40       26.99      3.13 o 
  -3   5  12        0.49        1.93      1.67 o 
  -2   5  12        0.04       -0.88      1.51 o 
  -1   5  12      118.55      116.81      4.50 o 
   0   5  12       40.71       39.52      3.05 o 
   1   5  12       21.96       16.92      1.94 o 
   2   5  12      162.55      159.27      7.96 o 
   3   5  12       18.21       16.45      2.85 o 
   4   5  12        1.09        3.42      2.15 o 
   5   5  12       31.55       35.56      4.02 o 
  -7   6  12       40.58       48.36      4.52 o 
  -6   6  12        3.09        2.47      2.31 o 
  -5   6  12       69.64       71.62      6.40 o 
  -4   6  12       44.94       46.30      3.98 o 
  -3   6  12        3.82        3.17      1.89 o 
  -2   6  12        4.79        6.87      2.16 o 
  -1   6  12       37.76       31.55      3.74 o 
   0   6  12       80.37       78.70      4.87 o 
   1   6  12       12.70       11.52      4.66 o 
   2   6  12       32.45       29.44      7.25 o 
   3   6  12       83.47       86.18      5.35 o 
   4   6  12      221.39      231.00      8.71 o 
  -6   7  12       80.39       74.40      6.58 o 
  -5   7  12       13.58       10.89      3.19 o 
  -4   7  12       68.52       66.05      4.80 o 
  -3   7  12      255.86      254.93      8.63 o 
  -2   7  12       14.13       13.58      2.68 o 
  -1   7  12        7.43        9.15      2.44 o 
   0   7  12        5.40        6.03      2.79 o 
   1   7  12        0.96        2.72      1.97 o 
   2   7  12       48.80       51.33      4.48 o 
   3   7  12       13.99       17.07      3.08 o 
  -6   8  12        5.42        2.68      1.54 o 
  -5   8  12       96.62       91.90      3.91 o 
  -4   8  12       35.87       38.87      3.86 o 
  -3   8  12      185.63      189.59     10.33 o 
  -2   8  12       45.44       44.46      4.09 o 
  -1   8  12        2.05       -2.16      3.54 o 
   0   8  12       17.83       16.76      2.98 o 
   1   8  12       23.62       30.71      3.60 o 
   2   8  12       39.96       33.57      3.83 o 
  -4   9  12        3.09        2.74      1.58 o 
  -3   9  12       41.60       36.23      3.62 o 
  -2   9  12       25.35       24.90      2.43 o 
  -1   9  12        0.99       -0.55      1.36 o 
   0   9  12        3.94        1.52      2.14 o 
   1   9  12       11.03       10.49      2.73 o 
  -3  -8  13        0.23       -1.44      1.82 o 
  -2  -8  13        0.14        1.50      1.76 o 
  -1  -8  13      206.10      214.32      8.78 o 
   0  -8  13      596.84      666.90     24.83 o 
   1  -8  13       71.64       69.14      3.81 o 
   2  -8  13      407.79      445.69     12.77 o 
  -4  -7  13        7.38        4.98      2.34 o 
  -3  -7  13        4.23        4.40      2.30 o 
  -2  -7  13      143.69      152.07      7.66 o 
  -1  -7  13        3.57        2.68      1.85 o 
   0  -7  13        0.73        0.88      1.33 o 
   1  -7  13      207.02      218.69     11.27 o 
   2  -7  13       14.23       15.35      2.21 o 
   3  -7  13        1.80        2.49      1.32 o 
  -5  -6  13       86.66       86.30      6.57 o 
  -4  -6  13        0.23        1.55      2.07 o 
  -3  -6  13       13.38       16.87      3.44 o 
  -2  -6  13       72.45       67.42      5.21 o 
  -1  -6  13        0.11       -0.81      1.46 o 
   0  -6  13      263.26      291.47      9.63 o 
   1  -6  13       77.04       84.92      4.48 o 
   2  -6  13       68.81       71.96      3.63 o 
   3  -6  13      150.93      143.79      5.04 o 
   4  -6  13        1.56        3.53      1.76 o 
  -6  -5  13       24.97       19.72      4.02 o 
  -5  -5  13       24.52       24.69      4.17 o 
  -4  -5  13        3.60       -0.89      1.70 o 
  -3  -5  13        4.07        1.50      1.92 o 
  -2  -5  13       52.36       58.63      5.41 o 
  -1  -5  13       81.50       82.42      4.55 o 
   0  -5  13       49.47       48.88      4.37 o 
   1  -5  13       35.93       45.53      3.95 o 
   2  -5  13       80.57       80.19      3.88 o 
   3  -5  13        0.68        2.39      1.33 o 
   4  -5  13        0.16        0.75      1.29 o 
  -7  -4  13       39.73       39.90      5.74 o 
  -6  -4  13        0.93        0.09      2.38 o 
  -5  -4  13        6.00        7.38      2.99 o 
  -4  -4  13        0.80       -0.24      1.91 o 
  -3  -4  13       51.62       59.67      5.77 o 
  -2  -4  13      114.19      116.99      6.87 o 
  -1  -4  13       36.06       35.37      3.29 o 
   0  -4  13       16.15       16.24      2.40 o 
   1  -4  13        1.15        1.64      2.17 o 
   2  -4  13      143.50      149.49      5.63 o 
   3  -4  13      162.18      180.90      5.86 o 
   4  -4  13       79.83       75.23      4.07 o 
   5  -4  13       40.23       38.20      3.27 o 
  -7  -3  13       12.71       12.60      3.75 o 
  -6  -3  13        2.57       -1.47      2.21 o 
  -5  -3  13        3.27        4.08      2.55 o 
  -4  -3  13      107.61       92.94      6.68 o 
  -3  -3  13       12.82       15.12      3.28 o 
  -2  -3  13      154.11      162.27      8.41 o 
  -1  -3  13       75.07       77.71      9.70 o 
   0  -3  13       25.86       25.12      2.37 o 
   1  -3  13        3.17        3.42      1.50 o 
   2  -3  13      231.83      228.56      6.64 o 
   3  -3  13      201.63      211.34     12.36 o 
   4  -3  13       16.59       15.65      2.18 o 
   5  -3  13       51.35       55.06      3.86 o 
  -7  -2  13        1.70        0.50      2.58 o 
  -6  -2  13      194.80      196.61     10.88 o 
  -5  -2  13        4.68        3.00      2.48 o 
  -4  -2  13      198.59      206.97     10.36 o 
  -3  -2  13       69.01       70.20      6.44 o 
  -2  -2  13       25.44       30.57      4.24 o 
  -1  -2  13        6.54        4.33      1.65 o 
   0  -2  13       21.08       15.01      2.00 o 
   1  -2  13       25.15       23.25      2.38 o 
   2  -2  13        8.61        9.10      1.76 o 
   3  -2  13       38.57       29.06      2.76 o 
   4  -2  13      102.82       99.41      5.79 o 
   5  -2  13       62.27       74.32      4.34 o 
  -7  -1  13       63.10       57.59      6.88 o 
  -6  -1  13       44.27       46.15      5.90 o 
  -5  -1  13       26.17       30.51      4.87 o 
  -4  -1  13       30.33       23.70      4.15 o 
  -3  -1  13        5.12        2.70      2.01 o 
  -2  -1  13      120.06      112.58      7.21 o 
  -1  -1  13       16.70       17.22      2.11 o 
   0  -1  13      100.57       98.48      4.17 o 
   1  -1  13       27.28       28.62      2.67 o 
   2  -1  13      184.64      176.74      6.69 o 
   3  -1  13       55.91       56.22      3.76 o 
   4  -1  13      122.56      128.81      5.20 o 
   5  -1  13       71.92       67.26      4.38 o 
  -8   0  13        5.67        4.52      1.98 o 
  -7   0  13      310.15      300.54      9.60 o 
  -6   0  13      127.60      135.50      9.09 o 
  -5   0  13       58.55       66.78      6.89 o 
  -4   0  13      207.97      217.20     11.17 o 
  -3   0  13        1.55        3.41      2.29 o 
  -2   0  13       91.10       86.58      6.38 o 
  -1   0  13       23.06       29.42      2.65 o 
   0   0  13        2.06        2.36      1.38 o 
   1   0  13        4.43        3.18      1.50 o 
   2   0  13       62.24       66.56      4.11 o 
   3   0  13        0.90        0.93      1.32 o 
   4   0  13       75.25       73.57      4.49 o 
   5   0  13       24.86       23.94      4.39 o 
  -8   1  13       16.71       16.95      3.94 o 
  -7   1  13       88.34       85.51      4.62 o 
  -6   1  13       15.65       18.40      2.86 o 
  -5   1  13        0.37       -0.92      1.53 o 
  -4   1  13      191.17      207.33     10.93 o 
  -3   1  13      158.41      148.55      8.89 o 
  -2   1  13       63.93       58.18      4.30 o 
  -1   1  13      169.09      163.91      6.63 o 
   0   1  13       22.43       30.10      2.79 o 
   1   1  13      117.22      124.04      7.16 o 
   2   1  13       85.01       90.19      4.37 o 
   3   1  13        6.10        7.17      1.85 o 
   4   1  13        8.80        7.46      1.93 o 
   5   1  13       17.71       14.84      2.43 o 
  -7   2  13       18.79       17.68      6.02 o 
  -6   2  13       23.93       24.74      3.70 o 
  -5   2  13       14.74       15.71      2.62 o 
  -4   2  13       99.23      107.62      5.13 o 
  -3   2  13      195.90      191.70     10.68 o 
  -2   2  13       56.61       66.29      4.78 o 
  -1   2  13       99.09       94.40      8.45 o 
   0   2  13        8.79        7.69      1.82 o 
   1   2  13      196.19      201.15      6.45 o 
   2   2  13      233.69      230.69      7.12 o 
   3   2  13       21.29       17.26      2.44 o 
   4   2  13        9.31        7.59      1.97 o 
   5   2  13      187.19      198.74      7.04 o 
  -7   3  13       41.85       38.13      8.36 o 
  -6   3  13      256.28      237.93     11.06 o 
  -5   3  13       31.94       26.50      3.15 o 
  -4   3  13        2.18        1.89      1.95 o 
  -3   3  13       95.57       96.37      4.06 o 
  -2   3  13        0.77        0.64      1.27 o 
  -1   3  13       17.73       21.81      4.17 o 
   0   3  13       24.00       24.91      2.19 o 
   1   3  13        5.39        9.13      1.63 o 
   2   3  13       76.50       80.66      6.27 o 
   3   3  13      324.44      346.53      7.89 o 
   4   3  13      107.99      112.89      4.28 o 
  -7   4  13        2.22        2.64      3.77 o 
  -6   4  13        0.53       14.90      3.68 o 
  -5   4  13        5.40        4.27      2.82 o 
  -4   4  13       16.55       24.08      4.01 o 
  -3   4  13        4.66        4.48      1.61 o 
  -2   4  13        1.37        0.58      1.39 o 
  -1   4  13       13.89       12.61      2.02 o 
   0   4  13        6.42        8.02      1.60 o 
   1   4  13        7.57        8.22      1.63 o 
   2   4  13       50.77       59.10      4.18 o 
   3   4  13       32.92       31.41      2.60 o 
   4   4  13      210.20      215.96      7.79 o 
  -7   5  13        3.97        3.99      2.69 o 
  -6   5  13        2.65       -0.62      2.10 o 
  -5   5  13       42.45       44.62      5.39 o 
  -4   5  13       45.93       44.85      4.06 o 
  -3   5  13        8.50        9.31      2.37 o 
  -2   5  13      169.45      157.36     10.91 o 
  -1   5  13      344.28      355.98     10.62 o 
   0   5  13       65.42       60.13      4.61 o 
   1   5  13       17.73        9.98      2.47 o 
   2   5  13       95.92       99.73      5.77 o 
   3   5  13       77.50       88.92      5.69 o 
  -6   6  13       44.58       43.77      5.48 o 
  -5   6  13       21.41       19.84      4.03 o 
  -4   6  13       17.15       20.28      3.10 o 
  -3   6  13       69.26       68.34      4.99 o 
  -2   6  13        2.48        1.06      1.94 o 
  -1   6  13       67.83       63.73      4.86 o 
   0   6  13       20.64       17.20      2.99 o 
   1   6  13      130.14      145.73      9.25 o 
   2   6  13        7.28       10.21      2.69 o 
   3   6  13       12.28        9.31      2.65 o 
  -5   7  13       22.16       29.66      3.54 o 
  -4   7  13        6.53        3.83      2.12 o 
  -3   7  13        0.02        0.31      3.32 o 
  -2   7  13        0.22       -0.76      2.51 o 
  -1   7  13        0.12       -0.55      1.90 o 
   0   7  13       69.75       66.80      5.16 o 
   1   7  13        4.61       -0.06      2.11 o 
   2   7  13       22.62       22.39      3.49 o 
  -4   8  13        8.29        8.80      2.54 o 
  -3   8  13       34.73       34.81      3.87 o 
  -2   8  13        0.73        3.87      5.88 o 
  -1   8  13       29.49       31.43      3.72 o 
   0   8  13        7.82        7.04      3.60 o 
  -2  -7  14       25.99       28.22      3.98 o 
  -1  -7  14        5.83        5.53      2.29 o 
   0  -7  14      115.04      132.02      6.02 o 
  -4  -6  14       46.00       33.07      4.66 o 
  -3  -6  14      145.46      163.05      8.85 o 
  -2  -6  14        3.76        1.69      2.22 o 
  -1  -6  14      132.14      133.47      7.26 o 
   0  -6  14        0.24        0.90      2.37 o 
   1  -6  14       31.32       36.24      3.47 o 
   2  -6  14      138.23      152.09      6.26 o 
  -5  -5  14       33.45       27.44      4.65 o 
  -4  -5  14      135.78      138.63      8.40 o 
  -3  -5  14       26.12       38.79      4.86 o 
  -2  -5  14        1.28        1.85      2.01 o 
  -1  -5  14      183.95      181.01      8.90 o 
   0  -5  14       30.01       37.91      3.55 o 
   1  -5  14       24.56       21.96      2.87 o 
   2  -5  14       13.27       17.70      2.21 o 
   3  -5  14       17.64       18.21      2.30 o 
  -5  -4  14        8.33        2.90      2.69 o 
  -4  -4  14       31.62       23.15      4.19 o 
  -3  -4  14       45.87       44.47      5.34 o 
  -2  -4  14       22.66       22.30      3.73 o 
  -1  -4  14       16.08       13.66      3.09 o 
   0  -4  14      193.85      211.55      7.75 o 
   1  -4  14       72.43       72.87      4.95 o 
   2  -4  14       26.96       25.74      2.59 o 
   3  -4  14        1.23        2.15      1.39 o 
  -6  -3  14        7.03        5.68      2.98 o 
  -5  -3  14       38.51       31.98      4.97 o 
  -4  -3  14        2.89        5.80      2.78 o 
  -3  -3  14       13.93       15.26      3.33 o 
  -2  -3  14        0.33        0.42      1.97 o 
  -1  -3  14       38.90       42.27      3.85 o 
   0  -3  14       55.01       56.74      4.45 o 
   1  -3  14       62.95       63.82      3.91 o 
   2  -3  14       14.38       17.43      2.27 o 
   3  -3  14       56.23       53.96      3.74 o 
  -6  -2  14        0.64        0.37      2.52 o 
  -5  -2  14        6.69        5.05      3.02 o 
  -4  -2  14        4.12       -0.91      2.03 o 
  -3  -2  14       11.09        9.34      2.83 o 
  -2  -2  14        2.72        5.64      2.58 o 
  -1  -2  14      249.97      237.91      8.53 o 
   0  -2  14       40.85       39.86      3.86 o 
   1  -2  14      274.86      278.64      7.76 o 
   2  -2  14        1.51        1.90      1.43 o 
   3  -2  14       17.67       17.24      2.32 o 
   4  -2  14       48.69       44.73      3.89 o 
  -6  -1  14      157.18      183.70     10.87 o 
  -5  -1  14       60.06       73.38      7.53 o 
  -4  -1  14        1.33        0.49      2.29 o 
  -3  -1  14       17.63       19.57      3.93 o 
  -2  -1  14       14.69       14.27      3.51 o 
  -1  -1  14       66.68       58.57      6.02 o 
   0  -1  14       92.66      100.31      4.57 o 
   1  -1  14        0.85        0.38      1.34 o 
   2  -1  14        2.88       -0.45      1.29 o 
   3  -1  14        0.61       -0.66      1.35 o 
   4  -1  14       58.45       52.85      3.97 o 
  -6   0  14        1.18       -0.47      2.36 o 
  -5   0  14       35.90       33.13      5.13 o 
  -4   0  14        9.58        6.64      3.05 o 
  -3   0  14      228.71      243.77     11.95 o 
  -2   0  14       67.16       65.29      6.68 o 
  -1   0  14      363.13      356.38     10.69 o 
   0   0  14        0.59        1.48      1.46 o 
   1   0  14       64.94       60.99      4.73 o 
   2   0  14       70.03       68.83      5.20 o 
   3   0  14        1.21        2.35      1.59 o 
   4   0  14      133.47      135.98      5.68 o 
  -6   1  14       11.96        7.13      2.79 o 
  -5   1  14       52.17       48.11      6.33 o 
  -4   1  14      186.50      182.95     10.61 o 
  -3   1  14        1.47        1.62      2.19 o 
  -2   1  14       18.40       14.39      3.62 o 
  -1   1  14       94.99       94.03     11.61 o 
   0   1  14      257.04      254.24      7.50 o 
   1   1  14      190.59      214.13      7.28 o 
   2   1  14        1.32        1.16      1.55 o 
   3   1  14       22.70       21.09      2.68 o 
   4   1  14        8.61        7.80      2.01 o 
  -6   2  14      250.23      255.18      8.93 o 
  -5   2  14        0.02        1.37      1.83 o 
  -4   2  14       27.93       32.50      3.48 o 
  -3   2  14      221.50      216.90     11.65 o 
  -2   2  14       32.79       29.63      4.48 o 
  -1   2  14        1.39        0.94      1.76 o 
   0   2  14      107.54      121.82      5.13 o 
   1   2  14       50.76       45.15      5.59 o 
   2   2  14      467.81      471.57     15.85 o 
   3   2  14       68.70       56.96      4.19 o 
  -6   3  14        5.45        2.05      3.03 o 
  -5   3  14        0.50       -3.42      2.32 o 
  -4   3  14       98.77       99.48      5.54 o 
  -3   3  14        5.22        6.98      2.16 o 
  -2   3  14        0.30        1.65      1.45 o 
  -1   3  14        1.41        1.50      1.45 o 
   0   3  14       50.65       50.42      3.10 o 
   1   3  14        7.41       10.51      1.81 o 
   2   3  14        6.45        6.74      2.01 o 
   3   3  14        6.25        5.81      1.99 o 
  -6   4  14       27.08       21.98      4.42 o 
  -5   4  14       27.33       32.09      4.95 o 
  -4   4  14        0.81        1.92      2.73 o 
  -3   4  14       65.60       66.05      4.82 o 
  -2   4  14       33.48       31.94      2.98 o 
  -1   4  14       85.26       83.76      4.35 o 
   0   4  14       82.79       73.20      6.07 o 
   1   4  14        0.70        1.40      1.36 o 
   2   4  14       22.49       29.23      2.67 o 
  -5   5  14      244.07      231.40     11.20 o 
  -4   5  14        4.75        7.44      3.34 o 
  -3   5  14        4.90        6.90      2.37 o 
  -2   5  14        6.74        4.91      2.31 o 
  -1   5  14       27.52       34.68      3.81 o 
   0   5  14        2.69        0.50      2.03 o 
   1   5  14       38.63       48.50      6.07 o 
   2   5  14       81.31       92.13      5.81 o 
  -4   6  14        3.18        1.90      2.30 o 
  -3   6  14       44.05       42.26      4.26 o 
  -2   6  14      181.28      195.76     11.00 o 
  -1   6  14       40.65       36.56      4.03 o 
   0   6  14       85.53       89.55     12.39 o 
   1   6  14       16.75       22.41      3.44 o 
  -2   7  14       14.26       12.43      2.86 o 
  -1  -5  15       41.29       46.85      5.31 o 
  -3  -4  15       53.83       46.37      5.69 o 
  -2  -4  15        0.38        1.03      2.15 o 
  -1  -4  15      147.01      141.17      8.22 o 
   0  -4  15       61.59       71.12      5.20 o 
   1  -4  15       56.91       59.04      4.73 o 
  -4  -3  15       71.62       64.55      6.90 o 
  -3  -3  15        0.51        6.11      2.47 o 
  -2  -3  15      193.60      189.84      9.98 o 
  -1  -3  15        1.45        4.54      2.53 o 
   0  -3  15      394.83      387.47     11.85 o 
   1  -3  15        4.42        4.68      1.97 o 
  -4  -2  15        1.10        4.98      2.62 o 
  -3  -2  15       89.55      100.77      7.51 o 
  -2  -2  15       40.06       53.89      6.11 o 
  -1  -2  15        9.54        7.14      2.76 o 
   0  -2  15        8.94       11.74      2.51 o 
   1  -2  15       88.93       83.66      4.75 o 
   2  -2  15       98.36       93.22      5.29 o 
  -5  -1  15        5.73       10.77      3.67 o 
  -4  -1  15      119.06      133.70      9.01 o 
  -3  -1  15       34.49       40.12      5.50 o 
  -2  -1  15        2.26        5.14      2.74 o 
  -1  -1  15       66.30       69.18      6.83 o 
   0  -1  15       24.65       26.06      3.48 o 
   1  -1  15      146.23      137.40      5.53 o 
   2  -1  15       37.91       37.49      3.40 o 
  -5   0  15      118.35      121.85      9.00 o 
  -4   0  15        0.08        2.20      2.65 o 
  -3   0  15      220.63      228.48     11.92 o 
  -2   0  15      200.55      188.94     10.71 o 
  -1   0  15       99.40       95.08      7.43 o 
   0   0  15      260.83      258.00      7.74 o 
   1   0  15       29.02       27.54      3.02 o 
   2   0  15       66.53       64.24      4.40 o 
  -5   1  15       37.69       38.56      6.04 o 
  -4   1  15       32.52       24.30      4.96 o 
  -3   1  15       83.46       86.05      8.18 o 
  -2   1  15        9.10        7.25      3.33 o 
  -1   1  15      145.94      150.27      9.40 o 
   0   1  15        0.38       -0.84      1.43 o 
   1   1  15        4.93        4.80      1.82 o 
   2   1  15        0.56       -0.70      1.47 o 
  -5   2  15      233.01      256.85      9.01 o 
  -4   2  15        4.01        3.42      2.43 o 
  -3   2  15      178.45      180.84     10.83 o 
  -2   2  15        0.03       -0.78      2.17 o 
  -1   2  15        8.85       10.19      2.69 o 
   0   2  15       36.17       32.13      4.24 o 
   1   2  15       11.01       12.23      2.38 o 
  -4   3  15        3.50        1.20      3.45 o 
  -3   3  15        0.55       -0.71      2.84 o 
  -2   3  15        1.08        1.14      1.86 o 
  -1   3  15       75.85       79.19      4.34 o 
   0   3  15      171.59      175.94      7.94 o 
   1   3  15       19.65       15.09      3.71 o 
  -3   4  15       11.22       13.98      3.78 o 
  -2   4  15       88.29      100.22      5.88 o 
  -1   4  15       14.84       12.73      2.32 o 
   0   4  15       32.76       35.51      3.25 o 
                                                 
